# Supplementary material for: CellCountCV—A Web-Application for Accurate Cell Counting and Automated Batch Processing of Microscopic Images Using Fully Convolutional Neural Networks
Source: Sensors (Basel). 2020 Jun 29;20(13):3653. doi: 10.3390/s20133653 (PMC7374276; doi:10.3390/s20133653)
Supplement: Supplementary file 1 [file sensors-20-03653-s001.zip]

Archive with 3 entries (2 files):
- Sapplementary_Tables_Antonetc et al/
- Sapplementary_Tables_Antonetc et al/SupplementaryTable 1_Antonetc et al.xlsx
- Sapplementary_Tables_Antonetc et al/SupplementaryTable 2_Antonetc et al.xlsx
