# Supplementary material for: CellCountCV—A Web-Application for Accurate Cell Counting and Automated Batch Processing of Microscopic Images Using Fully Convolutional Neural Networks
Source: Sensors (Basel). 2020 Jun 29;20(13):3653. doi: 10.3390/s20133653 (PMC7374276; doi:10.3390/s20133653)
Supplement: Supplementary file 1 [file sensors-20-03653-s001.zip › Sapplementary_Tables_Antonetc et al/SupplementaryTable 1_Antonetc et al.xlsx]

## Sheet: ST1
Group	FoV	Date_time	Order	Cells	Red_cells	Red_cells_%
RFP+	01	2018-04-11 11:09:12.570	1	280.925	36.5599	13.0141
RFP+	01	2018-04-11 11:24:27.390	2	299.994	38.9757	12.9922
RFP+	01	2018-04-11 11:39:12.720	3	296.751	41.0091	13.8194
RFP+	01	2018-04-11 11:54:12.730	4	304.94	47.3138	15.5158
RFP+	01	2018-04-11 12:09:12.650	5	312.1	49.3325	15.8066
RFP+	01	2018-04-11 12:24:12.780	6	318.368	44.5922	14.0065
RFP+	01	2018-04-11 12:39:12.810	7	319.464	48.8339	15.2862
RFP+	01	2018-04-11 12:54:12.650	8	316.993	51.4523	16.2314
RFP+	01	2018-04-11 13:09:12.470	9	314.981	51.1738	16.2466
RFP+	01	2018-04-11 13:24:12.340	10	314.545	54.396	17.2935
RFP+	01	2018-04-11 13:39:13.090	11	316.154	58.5753	18.5275
RFP+	01	2018-04-11 13:54:12.970	12	315.908	59.0749	18.7001
RFP+	01	2018-04-11 14:09:13.220	13	323.232	62.7039	19.399
RFP+	01	2018-04-11 14:24:12.920	14	321.584	68.9628	21.4447
RFP+	01	2018-04-11 14:39:13.050	15	318.125	66.8431	21.0116
RFP+	01	2018-04-11 14:54:12.940	16	320.104	68.02	21.2493
RFP+	01	2018-04-11 15:09:12.890	17	311.323	68.9146	22.136
RFP+	01	2018-04-11 15:24:12.930	18	294.296	72.5057	24.637
RFP+	01	2018-04-11 15:39:12.960	19	294.968	68.9883	23.3884
RFP+	01	2018-04-11 15:54:12.930	20	305.374	73.1105	23.9413
RFP+	01	2018-04-11 16:09:12.850	21	296.491	72.8894	24.584
RFP+	01	2018-04-11 16:24:12.910	22	309.37	79.2545	25.618
RFP+	01	2018-04-11 16:39:12.890	23	320.664	83.5505	26.0555
RFP+	01	2018-04-11 16:54:12.870	24	307.601	82.4841	26.8153
RFP+	01	2018-04-11 17:09:13.140	25	289.394	78.8867	27.2592
RFP+	01	2018-04-11 17:24:12.870	26	306.397	79.403	25.9151
RFP+	01	2018-04-11 17:39:13.010	27	315.696	77.5901	24.5775
RFP+	01	2018-04-11 17:54:13.160	28	295.03	79.8606	27.0686
RFP+	01	2018-04-11 18:09:13.160	29	320.442	86.4715	26.9851
RFP+	01	2018-04-11 18:24:13.120	30	280.514	76.5564	27.2915
RFP+	01	2018-04-11 18:39:13.150	31	334.108	88.4343	26.4688
RFP+	01	2018-04-11 18:54:13.020	32	293.014	83.438	28.4757
RFP+	01	2018-04-11 19:09:13.110	33	308.79	90.7713	29.3958
RFP+	01	2018-04-11 19:24:13.070	34	301.109	88.5608	29.4115
RFP+	01	2018-04-11 19:39:13.100	35	333.909	88.1436	26.3975
RFP+	01	2018-04-11 19:54:12.980	36	299.357	97.7819	32.664
RFP+	01	2018-04-11 20:09:12.990	37	305.387	96.7011	31.6651
RFP+	01	2018-04-11 20:24:13.130	38	311.412	97.897	31.4365
RFP+	01	2018-04-11 20:39:13.000	39	304.264	105.477	34.6663
RFP+	01	2018-04-11 20:54:12.990	40	304.812	104.642	34.33
RFP+	01	2018-04-11 21:09:12.970	41	322.251	117.421	36.4377
RFP+	01	2018-04-11 21:24:13.090	42	328.28	120.814	36.8023
RFP+	01	2018-04-11 21:39:13.030	43	323.098	111.128	34.3944
RFP+	01	2018-04-11 21:54:13.080	44	313.709	119.674	38.148
RFP+	01	2018-04-11 22:09:13.000	45	298.638	128.239	42.9413
RFP+	01	2018-04-11 22:24:12.900	46	327.381	127.101	38.8235
RFP+	01	2018-04-11 22:39:13.100	47	308.243	128.082	41.5525
RFP+	01	2018-04-11 22:54:13.100	48	320.482	128.699	40.1581
RFP+	01	2018-04-11 23:09:13.030	49	323.364	136.058	42.0757
RFP+	01	2018-04-11 23:24:13.040	50	339.231	142.949	42.1392
RFP+	01	2018-04-11 23:39:13.040	51	329.705	134.414	40.768
RFP+	01	2018-04-11 23:54:13.050	52	326.845	137.287	42.0038
RFP+	01	2018-04-12 00:09:12.810	53	325.367	134.897	41.4598
RFP+	01	2018-04-12 00:24:12.910	54	330.777	145.413	43.961
RFP+	01	2018-04-12 00:39:12.780	55	330.281	149.19	45.1708
RFP+	01	2018-04-12 00:54:12.920	56	326.033	147.308	45.182
RFP+	01	2018-04-12 01:09:12.740	57	335.456	150.366	44.8244
RFP+	01	2018-04-12 01:24:12.640	58	360.895	158.938	44.0399
RFP+	01	2018-04-12 01:39:12.860	59	345.431	163.327	47.2822
RFP+	01	2018-04-12 01:54:12.840	60	332.678	164.125	49.3345
RFP+	01	2018-04-12 02:09:12.910	61	339.321	166.308	49.0119
RFP+	01	2018-04-12 02:24:12.720	62	335.638	159.784	47.6062
RFP+	01	2018-04-12 02:39:12.990	63	339.043	161.068	47.5067
RFP+	01	2018-04-12 02:54:12.770	64	341.371	166.897	48.8901
RFP+	01	2018-04-12 03:09:12.780	65	355.275	171.217	48.1929
RFP+	01	2018-04-12 03:24:12.780	66	326.339	160.212	49.0937
RFP+	01	2018-04-12 03:39:12.940	67	346.217	165.888	47.9144
RFP+	01	2018-04-12 03:54:12.890	68	341.102	166.91	48.9326
RFP+	01	2018-04-12 04:09:12.870	69	338.373	173.597	51.3034
RFP+	01	2018-04-12 04:24:12.850	70	333.592	166.028	49.7698
RFP+	01	2018-04-12 04:39:12.800	71	319.998	161.12	50.3503
RFP+	01	2018-04-12 04:54:12.700	72	317.649	159.78	50.3008
RFP+	01	2018-04-12 05:09:12.730	73	318.877	167.46	52.5156
RFP+	01	2018-04-12 05:24:12.630	74	331.787	170.758	51.4661
RFP+	01	2018-04-12 05:39:12.730	75	340.457	174.953	51.3876
RFP+	01	2018-04-12 05:54:12.710	76	336.55	175.709	52.2089
RFP+	01	2018-04-12 06:09:12.660	77	326.413	176.323	54.0185
RFP+	01	2018-04-12 06:24:12.660	78	343.33	184.635	53.7776
RFP+	01	2018-04-12 06:39:12.850	79	327.531	183.256	55.9509
RFP+	01	2018-04-12 06:54:12.620	80	330.922	178.746	54.0146
RFP+	01	2018-04-12 07:09:12.440	81	335.79	182.571	54.3707
RFP+	01	2018-04-12 07:24:12.650	82	338.198	192.902	57.0381
RFP+	01	2018-04-12 07:39:12.710	83	330.993	192.14	58.0495
RFP+	01	2018-04-12 07:54:12.530	84	328.443	178.878	54.4626
RFP+	01	2018-04-12 08:09:12.530	85	326.072	183.288	56.2109
RFP+	01	2018-04-12 08:24:12.700	86	335.402	192.287	57.3303
RFP+	01	2018-04-12 08:39:12.600	87	330.758	189.625	57.3303
RFP+	01	2018-04-12 08:54:12.720	88	303.809	179.815	59.187
RFP+	01	2018-04-12 09:09:12.590	89	310.355	181.925	58.6183
RFP+	01	2018-04-12 09:24:12.790	90	317.526	187.429	59.0277
RFP+	01	2018-04-12 09:39:12.700	91	326.702	190.009	58.1598
RFP+	01	2018-04-12 09:54:12.570	92	344.217	191.779	55.7146
RFP+	01	2018-04-12 10:09:12.850	93	317.928	185.074	58.2128
RFP+	01	2018-04-12 10:24:12.910	94	335.159	181.946	54.2864
RFP+	01	2018-04-12 10:39:12.800	95	338.713	193.261	57.0575
RFP+	01	2018-04-12 10:54:12.930	96	385.063	198.9	51.6539
RFP+	01	2018-04-12 11:09:12.680	97	356.19	199.513	56.0129
RFP+	02	2018-04-11 11:09:29.160	1	308.848	43.3333	14.0306
RFP+	02	2018-04-11 11:24:43.800	2	335.267	45.4861	13.5671
RFP+	02	2018-04-11 11:39:28.960	3	323.579	46.6473	14.4161
RFP+	02	2018-04-11 11:54:28.830	4	346.12	47.8566	13.8266
RFP+	02	2018-04-11 12:09:28.400	5	337.798	47.5578	14.0788
RFP+	02	2018-04-11 12:24:29.020	6	339.344	47.953	14.1311
RFP+	02	2018-04-11 12:39:29.050	7	345.51	45.8474	13.2695
RFP+	02	2018-04-11 12:54:28.690	8	345.564	44.5686	12.8974
RFP+	02	2018-04-11 13:09:28.590	9	343.036	48.9114	14.2584
RFP+	02	2018-04-11 13:24:28.440	10	344.637	50.2685	14.5859
RFP+	02	2018-04-11 13:39:29.000	11	348.522	54.7311	15.7038
RFP+	02	2018-04-11 13:54:29.070	12	354.811	56.0181	15.7881
RFP+	02	2018-04-11 14:09:29.270	13	361.043	59.3509	16.4387
RFP+	02	2018-04-11 14:24:29.230	14	349.595	59.7678	17.0963
RFP+	02	2018-04-11 14:39:29.290	15	355.256	58.7873	16.5479
RFP+	02	2018-04-11 14:54:29.120	16	348.589	64.5174	18.5081
RFP+	02	2018-04-11 15:09:29.270	17	349.869	62.2225	17.7845
RFP+	02	2018-04-11 15:24:29.280	18	352.959	65.6454	18.5986
RFP+	02	2018-04-11 15:39:29.740	19	340.069	66.0239	19.4148
RFP+	02	2018-04-11 15:54:29.470	20	339.282	65.9155	19.4279
RFP+	02	2018-04-11 16:09:29.580	21	341.082	68.9122	20.204
RFP+	02	2018-04-11 16:24:29.480	22	341.773	67.0058	19.6054
RFP+	02	2018-04-11 16:39:29.070	23	347.487	73.3203	21.1002
RFP+	02	2018-04-11 16:54:29.650	24	324.31	74.7167	23.0387
RFP+	02	2018-04-11 17:09:29.710	25	325.792	77.8115	23.8838
RFP+	02	2018-04-11 17:24:29.080	26	337.868	79.535	23.5402
RFP+	02	2018-04-11 17:39:29.480	27	346.182	81.6111	23.5746
RFP+	02	2018-04-11 17:54:29.230	28	386.254	86.6621	22.4366
RFP+	02	2018-04-11 18:09:29.510	29	321.235	76.1734	23.7126
RFP+	02	2018-04-11 18:24:29.470	30	357.772	76.7887	21.463
RFP+	02	2018-04-11 18:39:29.460	31	361.126	89.1786	24.6946
RFP+	02	2018-04-11 18:54:28.680	32	394.528	89.7183	22.7406
RFP+	02	2018-04-11 19:09:29.070	33	310.404	83.3884	26.8644
RFP+	02	2018-04-11 19:24:29.480	34	339.032	88.4291	26.0828
RFP+	02	2018-04-11 19:39:28.920	35	371.355	98.6959	26.5772
RFP+	02	2018-04-11 19:54:28.690	36	360.436	104.101	28.8818
RFP+	02	2018-04-11 20:09:30.010	37	365.703	101.9	27.8642
RFP+	02	2018-04-11 20:24:30.060	38	368.404	112.077	30.4224
RFP+	02	2018-04-11 20:39:29.860	39	362.207	105.193	29.0422
RFP+	02	2018-04-11 20:54:29.780	40	337.141	108.402	32.1534
RFP+	02	2018-04-11 21:09:28.750	41	381.246	121.695	31.9203
RFP+	02	2018-04-11 21:24:29.320	42	359.099	119.906	33.3909
RFP+	02	2018-04-11 21:39:29.280	43	376.679	125.585	33.34
RFP+	02	2018-04-11 21:54:29.700	44	363.248	124.328	34.2266
RFP+	02	2018-04-11 22:09:29.630	45	358.93	125.005	34.8271
RFP+	02	2018-04-11 22:24:28.850	46	362.771	130.201	35.8908
RFP+	02	2018-04-11 22:39:29.420	47	370.275	130.094	35.1344
RFP+	02	2018-04-11 22:54:29.380	48	332.853	129.129	38.7946
RFP+	02	2018-04-11 23:09:29.210	49	349.786	134.745	38.522
RFP+	02	2018-04-11 23:24:28.730	50	382.458	140.024	36.6115
RFP+	02	2018-04-11 23:39:29.430	51	371.203	133.762	36.0347
RFP+	02	2018-04-11 23:54:29.610	52	373.049	144.518	38.7397
RFP+	02	2018-04-12 00:09:28.890	53	364.487	144.129	39.5431
RFP+	02	2018-04-12 00:24:28.930	54	370.069	145.947	39.4377
RFP+	02	2018-04-12 00:39:29.350	55	370.35	147.369	39.7917
RFP+	02	2018-04-12 00:54:29.080	56	348.398	149.285	42.8488
RFP+	02	2018-04-12 01:09:28.860	57	346.285	148.035	42.7494
RFP+	02	2018-04-12 01:24:29.160	58	351.803	157.517	44.7743
RFP+	02	2018-04-12 01:39:28.940	59	340.722	149.328	43.8269
RFP+	02	2018-04-12 01:54:28.830	60	340.538	157.326	46.1993
RFP+	02	2018-04-12 02:09:28.820	61	348.197	151.262	43.4414
RFP+	02	2018-04-12 02:24:29.130	62	353.553	162.158	45.8651
RFP+	02	2018-04-12 02:39:29.030	63	353.893	158.722	44.8503
RFP+	02	2018-04-12 02:54:28.810	64	353.139	168.502	47.7155
RFP+	02	2018-04-12 03:09:28.940	65	348.538	172.192	49.4039
RFP+	02	2018-04-12 03:24:29.160	66	372.773	170.768	45.81
RFP+	02	2018-04-12 03:39:29.230	67	379.484	181.237	47.7588
RFP+	02	2018-04-12 03:54:29.190	68	363.583	185.702	51.0754
RFP+	02	2018-04-12 04:09:29.560	69	351.846	175.551	49.8942
RFP+	02	2018-04-12 04:24:29.710	70	357.042	177.381	49.6808
RFP+	02	2018-04-12 04:39:28.950	71	347.45	169.732	48.8509
RFP+	02	2018-04-12 04:54:28.800	72	350.759	179.613	51.207
RFP+	02	2018-04-12 05:09:28.980	73	343.024	184.776	53.8669
RFP+	02	2018-04-12 05:24:29.540	74	346.172	181.583	52.4545
RFP+	02	2018-04-12 05:39:28.690	75	362.346	196.912	54.3438
RFP+	02	2018-04-12 05:54:29.060	76	358.498	195.001	54.394
RFP+	02	2018-04-12 06:09:29.400	77	349.033	198.127	56.7645
RFP+	02	2018-04-12 06:24:29.330	78	347.055	198.954	57.3262
RFP+	02	2018-04-12 06:39:29.030	79	332.945	190.879	57.3305
RFP+	02	2018-04-12 06:54:28.730	80	346.994	192.986	55.6165
RFP+	02	2018-04-12 07:09:28.550	81	334.632	178.834	53.4421
RFP+	02	2018-04-12 07:24:28.810	82	364.571	199.238	54.65
RFP+	02	2018-04-12 07:39:28.830	83	354.005	197.445	55.7744
RFP+	02	2018-04-12 07:54:28.520	84	348.784	200.825	57.5788
RFP+	02	2018-04-12 08:09:28.490	85	363.794	202.835	55.7554
RFP+	02	2018-04-12 08:24:28.640	86	346.645	207.796	59.9451
RFP+	02	2018-04-12 08:39:28.310	87	370.425	214.343	57.864
RFP+	02	2018-04-12 08:54:28.800	88	351.716	215.341	61.2259
RFP+	02	2018-04-12 09:09:28.440	89	367.225	223.472	60.8542
RFP+	02	2018-04-12 09:24:29.240	90	374.654	228.164	60.8999
RFP+	02	2018-04-12 09:39:28.660	91	366.162	233.399	63.7419
RFP+	02	2018-04-12 09:54:28.420	92	383.756	238.976	62.2729
RFP+	02	2018-04-12 10:09:29.150	93	360.492	230.539	63.9511
RFP+	02	2018-04-12 10:24:29.240	94	392.463	241.659	61.5751
RFP+	02	2018-04-12 10:39:28.740	95	381.719	228.163	59.7724
RFP+	02	2018-04-12 10:54:29.170	96	376.598	236.199	62.719
RFP+	02	2018-04-12 11:09:28.530	97	401.447	244.714	60.958
RFP+	03	2018-04-11 11:09:45.460	1	298.659	47.6754	15.9631
RFP+	03	2018-04-11 11:25:00.290	2	358.626	50.7805	14.1597
RFP+	03	2018-04-11 11:39:45.620	3	353.267	47.149	13.3466
RFP+	03	2018-04-11 11:54:45.100	4	369.904	53.1811	14.377
RFP+	03	2018-04-11 12:09:44.520	5	368.226	52.5139	14.2613
RFP+	03	2018-04-11 12:24:45.500	6	382.711	61.423	16.0495
RFP+	03	2018-04-11 12:39:45.480	7	380.926	60.4693	15.8743
RFP+	03	2018-04-11 12:54:44.580	8	385.959	60.2143	15.6012
RFP+	03	2018-04-11 13:09:45.230	9	388.214	59.0984	15.2231
RFP+	03	2018-04-11 13:24:45.040	10	383.997	57.2732	14.915
RFP+	03	2018-04-11 13:39:45.540	11	389.864	61.7153	15.83
RFP+	03	2018-04-11 13:54:45.640	12	394.938	67.9797	17.2127
RFP+	03	2018-04-11 14:09:45.780	13	386.02	69.5253	18.0108
RFP+	03	2018-04-11 14:24:45.820	14	397.113	73.052	18.3958
RFP+	03	2018-04-11 14:39:45.910	15	402.036	74.4177	18.5102
RFP+	03	2018-04-11 14:54:45.820	16	390.919	73.3608	18.7662
RFP+	03	2018-04-11 15:09:45.650	17	397.719	73.685	18.5269
RFP+	03	2018-04-11 15:24:46.020	18	392.962	79.6333	20.2649
RFP+	03	2018-04-11 15:39:46.200	19	394.809	83.9359	21.2599
RFP+	03	2018-04-11 15:54:46.050	20	401.155	90.0717	22.4531
RFP+	03	2018-04-11 16:09:46.130	21	389.194	82.42	21.1771
RFP+	03	2018-04-11 16:24:46.000	22	395.588	91.1765	23.0484
RFP+	03	2018-04-11 16:39:45.560	23	388.398	84.2979	21.704
RFP+	03	2018-04-11 16:54:46.270	24	384.687	90.0541	23.4097
RFP+	03	2018-04-11 17:09:46.420	25	385.824	92.9961	24.1033
RFP+	03	2018-04-11 17:24:45.590	26	373.11	90.9291	24.3706
RFP+	03	2018-04-11 17:39:46.080	27	372.486	94.681	25.4187
RFP+	03	2018-04-11 17:54:45.730	28	378.189	95.4995	25.2518
RFP+	03	2018-04-11 18:09:46.170	29	352.463	95.2291	27.0182
RFP+	03	2018-04-11 18:24:45.970	30	374.263	96.8674	25.8821
RFP+	03	2018-04-11 18:39:46.050	31	390.908	108.632	27.7896
RFP+	03	2018-04-11 18:54:45.220	32	394.562	103.956	26.3472
RFP+	03	2018-04-11 19:09:45.760	33	393.154	109.983	27.9747
RFP+	03	2018-04-11 19:24:45.800	34	388.741	108.169	27.8254
RFP+	03	2018-04-11 19:39:45.400	35	357.248	108.118	30.2641
RFP+	03	2018-04-11 19:54:45.450	36	396.703	106	26.7202
RFP+	03	2018-04-11 20:09:45.940	37	411.742	109.711	26.6455
RFP+	03	2018-04-11 20:24:46.230	38	377.886	116.235	30.7592
RFP+	03	2018-04-11 20:39:45.570	39	396.967	108.887	27.4298
RFP+	03	2018-04-11 20:54:45.550	40	459.41	123.626	26.9098
RFP+	03	2018-04-11 21:09:44.420	41	406.6	116.558	28.6665
RFP+	03	2018-04-11 21:24:45.600	42	384.042	118.735	30.9171
RFP+	03	2018-04-11 21:39:45.130	43	476.106	123.096	25.8548
RFP+	03	2018-04-11 21:54:45.690	44	429.003	123.442	28.7742
RFP+	03	2018-04-11 22:09:45.620	45	473.834	129.885	27.4115
RFP+	03	2018-04-11 22:24:44.680	46	401.927	121.165	30.146
RFP+	03	2018-04-11 22:39:46.310	47	366.655	126.147	34.4047
RFP+	03	2018-04-11 22:54:46.040	48	338.558	119.416	35.272
RFP+	03	2018-04-11 23:09:45.950	49	346.406	126.792	36.6022
RFP+	03	2018-04-11 23:24:45.580	50	385.201	130.82	33.9614
RFP+	03	2018-04-11 23:39:46.080	51	362.231	133.878	36.9593
RFP+	03	2018-04-11 23:54:46.210	52	360.062	133.787	37.1567
RFP+	03	2018-04-12 00:09:45.410	53	363.95	141.742	38.9454
RFP+	03	2018-04-12 00:24:45.310	54	370.759	141.754	38.2336
RFP+	03	2018-04-12 00:39:45.780	55	356.772	134.835	37.793
RFP+	03	2018-04-12 00:54:45.510	56	351.056	143.668	40.9245
RFP+	03	2018-04-12 01:09:45.470	57	350.534	145.558	41.5247
RFP+	03	2018-04-12 01:24:45.620	58	350.408	146.825	41.9012
RFP+	03	2018-04-12 01:39:45.270	59	355.638	144.781	40.7102
RFP+	03	2018-04-12 01:54:45.270	60	354.599	149.184	42.0712
RFP+	03	2018-04-12 02:09:45.310	61	329.47	150.287	45.6146
RFP+	03	2018-04-12 02:24:45.510	62	348.773	145.574	41.7389
RFP+	03	2018-04-12 02:39:45.500	63	346.637	144.692	41.7417
RFP+	03	2018-04-12 02:54:45.110	64	339.951	153.371	45.1156
RFP+	03	2018-04-12 03:09:45.510	65	347.999	155.094	44.5675
RFP+	03	2018-04-12 03:24:45.570	66	370.934	165.476	44.6105
RFP+	03	2018-04-12 03:39:45.920	67	358.849	162.111	45.1754
RFP+	03	2018-04-12 03:54:45.870	68	356.479	171.396	48.0803
RFP+	03	2018-04-12 04:09:46.300	69	366.352	180.941	49.39
RFP+	03	2018-04-12 04:24:46.080	70	363.619	174.452	47.9765
RFP+	03	2018-04-12 04:39:45.360	71	353.037	172.519	48.8673
RFP+	03	2018-04-12 04:54:45.270	72	374.445	177.793	47.4816
RFP+	03	2018-04-12 05:09:45.360	73	354.376	178.801	50.4552
RFP+	03	2018-04-12 05:24:45.980	74	354.671	173.139	48.8169
RFP+	03	2018-04-12 05:39:45.150	75	373.678	183.624	49.1397
RFP+	03	2018-04-12 05:54:45.330	76	355.437	188.994	53.1724
RFP+	03	2018-04-12 06:09:45.900	77	368.408	195.327	53.0192
RFP+	03	2018-04-12 06:24:45.670	78	355.414	179.763	50.5785
RFP+	03	2018-04-12 06:39:45.080	79	358.736	190.293	53.0453
RFP+	03	2018-04-12 06:54:45.030	80	343.817	198.382	57.6998
RFP+	03	2018-04-12 07:09:44.430	81	355.168	199.283	56.1096
RFP+	03	2018-04-12 07:24:45.150	82	361.439	194.142	53.7136
RFP+	03	2018-04-12 07:39:45.220	83	374.312	205.355	54.862
RFP+	03	2018-04-12 07:54:44.920	84	372.688	201.713	54.1239
RFP+	03	2018-04-12 08:09:44.850	85	393.462	211.908	53.8574
RFP+	03	2018-04-12 08:24:45.070	86	370.834	208.462	56.2143
RFP+	03	2018-04-12 08:39:44.690	87	374.639	216.283	57.7311
RFP+	03	2018-04-12 08:54:44.930	88	369.08	213.232	57.7739
RFP+	03	2018-04-12 09:09:44.770	89	370.532	222.324	60.0013
RFP+	03	2018-04-12 09:24:45.590	90	368.831	222.937	60.4441
RFP+	03	2018-04-12 09:39:44.930	91	384.922	227.95	59.2197
RFP+	03	2018-04-12 09:54:45.360	92	388.375	235.674	60.6819
RFP+	03	2018-04-12 10:09:45.200	93	439.396	240.275	54.6829
RFP+	03	2018-04-12 10:24:45.500	94	431.921	249.284	57.715
RFP+	03	2018-04-12 10:39:44.890	95	415.845	239.92	57.6946
RFP+	03	2018-04-12 10:54:45.410	96	459.028	254.067	55.3489
RFP+	03	2018-04-12 11:09:44.850	97	531.853	272.549	51.2452
RFP+	04	2018-04-11 11:10:02.590	1	396.546	60.2918	15.2042
RFP+	04	2018-04-11 11:25:17.370	2	406.575	67.6464	16.6381
RFP+	04	2018-04-11 11:40:03.010	3	416.735	73.1316	17.5487
RFP+	04	2018-04-11 11:55:02.370	4	423.461	73.7887	17.4251
RFP+	04	2018-04-11 12:10:01.650	5	425.821	74.6144	17.5225
RFP+	04	2018-04-11 12:25:02.080	6	426.115	80.5672	18.9074
RFP+	04	2018-04-11 12:40:02.460	7	427.971	82.7473	19.3348
RFP+	04	2018-04-11 12:55:01.900	8	422.299	82.1505	19.4532
RFP+	04	2018-04-11 13:10:02.640	9	439.878	88.3801	20.0919
RFP+	04	2018-04-11 13:25:02.090	10	435.406	93.7255	21.526
RFP+	04	2018-04-11 13:40:02.900	11	430.071	88.5424	20.5879
RFP+	04	2018-04-11 13:55:02.860	12	435.604	93.481	21.4601
RFP+	04	2018-04-11 14:10:02.840	13	441.307	98.1931	22.2505
RFP+	04	2018-04-11 14:25:03.020	14	439.273	100.359	22.8466
RFP+	04	2018-04-11 14:40:03.720	15	426.635	103.466	24.2517
RFP+	04	2018-04-11 14:55:03.560	16	444.745	101.387	22.7967
RFP+	04	2018-04-11 15:10:02.980	17	439.568	100.065	22.7643
RFP+	04	2018-04-11 15:25:03.180	18	438.743	107.902	24.5935
RFP+	04	2018-04-11 15:40:03.550	19	453.321	116.914	25.7907
RFP+	04	2018-04-11 15:55:03.490	20	443.422	119.349	26.9154
RFP+	04	2018-04-11 16:10:03.440	21	427.353	122.455	28.6542
RFP+	04	2018-04-11 16:25:03.310	22	460.881	126.478	27.4427
RFP+	04	2018-04-11 16:40:02.890	23	435.929	124.408	28.5387
RFP+	04	2018-04-11 16:55:03.650	24	446.838	129.882	29.067
RFP+	04	2018-04-11 17:10:04.270	25	456.155	133.473	29.2605
RFP+	04	2018-04-11 17:25:03.310	26	448.93	131.174	29.2193
RFP+	04	2018-04-11 17:40:03.760	27	445.68	139.021	31.193
RFP+	04	2018-04-11 17:55:03.440	28	427.177	130.519	30.5538
RFP+	04	2018-04-11 18:10:03.690	29	495.447	143.756	29.0154
RFP+	04	2018-04-11 18:25:03.770	30	462.434	138.56	29.9633
RFP+	04	2018-04-11 18:40:03.820	31	495.656	147.703	29.7994
RFP+	04	2018-04-11 18:55:02.520	32	471.666	141.918	30.0886
RFP+	04	2018-04-11 19:10:03.180	33	472.372	143.328	30.3422
RFP+	04	2018-04-11 19:25:03.070	34	535.713	155.832	29.0887
RFP+	04	2018-04-11 19:40:02.560	35	555.327	153.719	27.6809
RFP+	04	2018-04-11 19:55:02.190	36	539.798	154.08	28.5441
RFP+	04	2018-04-11 20:10:02.820	37	435.151	145.3	33.3907
RFP+	04	2018-04-11 20:25:02.880	38	426.978	144.851	33.9246
RFP+	04	2018-04-11 20:40:02.090	39	475.585	147.702	31.0569
RFP+	04	2018-04-11 20:55:02.620	40	504.261	167.065	33.1307
RFP+	04	2018-04-11 21:10:01.380	41	476.993	161.309	33.8179
RFP+	04	2018-04-11 21:25:02.280	42	466.381	173.531	37.2079
RFP+	04	2018-04-11 21:40:02.120	43	471.362	168.19	35.6817
RFP+	04	2018-04-11 21:55:02.760	44	451.68	172.952	38.2909
RFP+	04	2018-04-11 22:10:02.410	45	463.922	175.738	37.8809
RFP+	04	2018-04-11 22:25:01.680	46	489.294	181.235	37.04
RFP+	04	2018-04-11 22:40:03.680	47	428.943	191.586	44.6645
RFP+	04	2018-04-11 22:55:03.200	48	436.198	191.594	43.9237
RFP+	04	2018-04-11 23:10:03.170	49	463.813	193.741	41.7714
RFP+	04	2018-04-11 23:25:02.680	50	473.1	197.584	41.7638
RFP+	04	2018-04-11 23:40:03.160	51	462.173	196.645	42.5479
RFP+	04	2018-04-11 23:55:03.750	52	428.793	196.243	45.7663
RFP+	04	2018-04-12 00:10:02.680	53	475.663	202.571	42.587
RFP+	04	2018-04-12 00:25:02.540	54	423.709	196.25	46.3173
RFP+	04	2018-04-12 00:40:02.520	55	428.064	202.639	47.3385
RFP+	04	2018-04-12 00:55:03.070	56	431.029	204.258	47.3886
RFP+	04	2018-04-12 01:10:03.210	57	457.392	208.837	45.6581
RFP+	04	2018-04-12 01:25:03.080	58	441.403	212.866	48.2249
RFP+	04	2018-04-12 01:40:03.150	59	465.728	212.95	45.7241
RFP+	04	2018-04-12 01:55:03.010	60	452.875	212.789	46.9862
RFP+	04	2018-04-12 02:10:02.640	61	469.202	223.671	47.6704
RFP+	04	2018-04-12 02:25:03.200	62	444.919	220.366	49.5295
RFP+	04	2018-04-12 02:40:02.660	63	448.815	220.431	49.114
RFP+	04	2018-04-12 02:55:02.330	64	451.478	234.665	51.9772
RFP+	04	2018-04-12 03:10:03.200	65	437.501	228.485	52.225
RFP+	04	2018-04-12 03:25:03.380	66	461.313	246.048	53.3363
RFP+	04	2018-04-12 03:40:03.220	67	460.188	244.088	53.041
RFP+	04	2018-04-12 03:55:03.260	68	457.473	263.274	57.5497
RFP+	04	2018-04-12 04:10:04.230	69	458.844	260.089	56.6835
RFP+	04	2018-04-12 04:25:03.710	70	455.096	258.657	56.8357
RFP+	04	2018-04-12 04:40:03.220	71	469.404	261.892	55.7925
RFP+	04	2018-04-12 04:55:03.000	72	463.074	246.296	53.1871
RFP+	04	2018-04-12 05:10:02.960	73	461.472	267.523	57.9715
RFP+	04	2018-04-12 05:25:03.390	74	485.516	265.714	54.7282
RFP+	04	2018-04-12 05:40:02.900	75	468.028	269.794	57.6448
RFP+	04	2018-04-12 05:55:02.820	76	459.659	260.528	56.6784
RFP+	04	2018-04-12 06:10:03.420	77	441.763	266.185	60.2553
RFP+	04	2018-04-12 06:25:03.650	78	455.234	265.417	58.3035
RFP+	04	2018-04-12 06:40:02.770	79	460.18	280.511	60.9567
RFP+	04	2018-04-12 06:55:02.430	80	441.603	273.317	61.892
RFP+	04	2018-04-12 07:10:01.950	81	449.175	280.232	62.3881
RFP+	04	2018-04-12 07:25:02.880	82	467.982	300.095	64.1254
RFP+	04	2018-04-12 07:40:02.550	83	479.388	291.363	60.7782
RFP+	04	2018-04-12 07:55:02.660	84	431.783	289.228	66.9846
RFP+	04	2018-04-12 08:10:02.640	85	445.748	286.242	64.216
RFP+	04	2018-04-12 08:25:02.290	86	451.075	295.881	65.5946
RFP+	04	2018-04-12 08:40:02.000	87	451.066	302.6	67.0855
RFP+	04	2018-04-12 08:55:02.370	88	486.053	303.589	62.46
RFP+	04	2018-04-12 09:10:02.590	89	461.041	297.784	64.5895
RFP+	04	2018-04-12 09:25:03.300	90	467.667	295.714	63.2316
RFP+	04	2018-04-12 09:40:02.480	91	455.914	299.011	65.585
RFP+	04	2018-04-12 09:55:03.130	92	497.536	320.597	64.4369
RFP+	04	2018-04-12 10:10:02.720	93	565.507	328.989	58.1759
RFP+	04	2018-04-12 10:25:03.060	94	586.596	331.694	56.5455
RFP+	04	2018-04-12 10:40:02.330	95	564.954	332.68	58.8862
RFP+	04	2018-04-12 10:55:02.890	96	588.735	311.151	52.8508
RFP+	04	2018-04-12 11:10:02.160	97	555.144	302.421	54.4762
RFP+	05	2018-04-11 11:10:19.250	1	387.38	48.2511	12.4557
RFP+	05	2018-04-11 11:25:33.170	2	396.351	50.1755	12.6594
RFP+	05	2018-04-11 11:40:19.360	3	399.888	52.1326	13.0368
RFP+	05	2018-04-11 11:55:18.220	4	414.369	53.0584	12.8046
RFP+	05	2018-04-11 12:10:18.140	5	411.657	54.1002	13.1421
RFP+	05	2018-04-11 12:25:18.770	6	411.977	59.7615	14.506
RFP+	05	2018-04-11 12:40:18.330	7	414.097	63.4004	15.3105
RFP+	05	2018-04-11 12:55:17.920	8	405.725	58.0137	14.2988
RFP+	05	2018-04-11 13:10:18.590	9	419.184	63.1869	15.0738
RFP+	05	2018-04-11 13:25:17.940	10	410.751	68.368	16.6447
RFP+	05	2018-04-11 13:40:18.920	11	418.225	70.4671	16.8491
RFP+	05	2018-04-11 13:55:18.740	12	420.971	67.0375	15.9245
RFP+	05	2018-04-11 14:10:18.540	13	421.65	70.9368	16.8236
RFP+	05	2018-04-11 14:25:19.030	14	420.439	74.395	17.6946
RFP+	05	2018-04-11 14:40:19.980	15	420.211	77.5643	18.4584
RFP+	05	2018-04-11 14:55:19.490	16	419.357	84.4406	20.1357
RFP+	05	2018-04-11 15:10:19.030	17	401.084	87.0068	21.6929
RFP+	05	2018-04-11 15:25:18.790	18	420.032	93.1937	22.1873
RFP+	05	2018-04-11 15:40:19.410	19	427.628	92.707	21.6794
RFP+	05	2018-04-11 15:55:19.480	20	436.614	89.4188	20.4801
RFP+	05	2018-04-11 16:10:19.620	21	420.213	81.6809	19.438
RFP+	05	2018-04-11 16:25:19.270	22	434.371	91.2059	20.9972
RFP+	05	2018-04-11 16:40:18.610	23	408.183	107.74	26.395
RFP+	05	2018-04-11 16:55:19.900	24	409.41	97.0339	23.7009
RFP+	05	2018-04-11 17:10:20.260	25	438.501	97.9339	22.3338
RFP+	05	2018-04-11 17:25:19.390	26	421.401	102.395	24.2987
RFP+	05	2018-04-11 17:40:19.860	27	424.498	104.026	24.5057
RFP+	05	2018-04-11 17:55:19.450	28	420.422	107.465	25.5613
RFP+	05	2018-04-11 18:10:19.530	29	412.503	106.56	25.8325
RFP+	05	2018-04-11 18:25:19.870	30	446.659	117.646	26.3391
RFP+	05	2018-04-11 18:40:19.630	31	455.667	114.421	25.1106
RFP+	05	2018-04-11 18:55:18.230	32	474.111	120.365	25.3875
RFP+	05	2018-04-11 19:10:19.130	33	471.477	124.274	26.3584
RFP+	05	2018-04-11 19:25:18.640	34	477.024	124.956	26.195
RFP+	05	2018-04-11 19:40:18.100	35	500.148	135.708	27.1336
RFP+	05	2018-04-11 19:55:17.890	36	476.474	139.746	29.3293
RFP+	05	2018-04-11 20:10:18.400	37	351.684	134.027	38.11
RFP+	05	2018-04-11 20:25:18.240	38	487.863	135.266	27.7263
RFP+	05	2018-04-11 20:40:17.690	39	494.026	149.052	30.1709
RFP+	05	2018-04-11 20:55:18.410	40	463.602	153.222	33.0503
RFP+	05	2018-04-11 21:10:16.920	41	456.044	152.133	33.3593
RFP+	05	2018-04-11 21:25:18.130	42	456.471	140.607	30.8031
RFP+	05	2018-04-11 21:40:17.770	43	493.132	141.71	28.7367
RFP+	05	2018-04-11 21:55:19.480	44	442.416	152.112	34.3822
RFP+	05	2018-04-11 22:10:19.040	45	456.605	152.22	33.3374
RFP+	05	2018-04-11 22:25:18.360	46	461.515	164.853	35.72
RFP+	05	2018-04-11 22:40:20.450	47	386.713	154.078	39.8431
RFP+	05	2018-04-11 22:55:19.800	48	383.663	161.271	42.0345
RFP+	05	2018-04-11 23:10:20.090	49	444.001	163.698	36.8689
RFP+	05	2018-04-11 23:25:19.430	50	450.791	175.246	38.8752
RFP+	05	2018-04-11 23:40:19.930	51	437.412	165.459	37.8269
RFP+	05	2018-04-11 23:55:20.670	52	443.998	176.159	39.6757
RFP+	05	2018-04-12 00:10:18.500	53	425.491	176.768	41.5444
RFP+	05	2018-04-12 00:25:18.150	54	473.96	183.443	38.7044
RFP+	05	2018-04-12 00:40:18.260	55	413.989	177.426	42.8576
RFP+	05	2018-04-12 00:55:18.950	56	452.553	200.456	44.2945
RFP+	05	2018-04-12 01:10:19.840	57	427.045	187.311	43.8622
RFP+	05	2018-04-12 01:25:19.790	58	448.775	202.841	45.1989
RFP+	05	2018-04-12 01:40:19.750	59	434.135	203.609	46.8998
RFP+	05	2018-04-12 01:55:19.650	60	433.22	203.127	46.8878
RFP+	05	2018-04-12 02:10:19.300	61	461.962	203.512	44.0539
RFP+	05	2018-04-12 02:25:19.780	62	471.58	205.201	43.5136
RFP+	05	2018-04-12 02:40:19.450	63	455.541	197.2	43.2893
RFP+	05	2018-04-12 02:55:18.930	64	475.061	210.325	44.2734
RFP+	05	2018-04-12 03:10:19.740	65	463.321	218.569	47.1744
RFP+	05	2018-04-12 03:25:19.870	66	463.828	209.98	45.2712
RFP+	05	2018-04-12 03:40:19.790	67	462.582	230.163	49.7561
RFP+	05	2018-04-12 03:55:19.800	68	471.857	230.525	48.8549
RFP+	05	2018-04-12 04:10:20.760	69	442.625	220.497	49.8157
RFP+	05	2018-04-12 04:25:20.460	70	469.181	238.913	50.9214
RFP+	05	2018-04-12 04:40:19.770	71	455.454	226.628	49.7586
RFP+	05	2018-04-12 04:55:19.780	72	448.945	231.642	51.597
RFP+	05	2018-04-12 05:10:19.500	73	461.547	241.926	52.4162
RFP+	05	2018-04-12 05:25:19.930	74	444.908	239.727	53.8824
RFP+	05	2018-04-12 05:40:19.750	75	469.162	245.993	52.4324
RFP+	05	2018-04-12 05:55:19.260	76	473.505	258.447	54.5816
RFP+	05	2018-04-12 06:10:19.870	77	438.657	258.041	58.8252
RFP+	05	2018-04-12 06:25:20.200	78	450.417	257.678	57.2088
RFP+	05	2018-04-12 06:40:19.510	79	434.433	251.934	57.9915
RFP+	05	2018-04-12 06:55:18.900	80	448.008	256.049	57.1528
RFP+	05	2018-04-12 07:10:18.520	81	441.385	266.46	60.3691
RFP+	05	2018-04-12 07:25:19.470	82	464.952	276.82	59.5372
RFP+	05	2018-04-12 07:40:19.150	83	440.793	272.751	61.8773
RFP+	05	2018-04-12 07:55:19.160	84	448.115	263.827	58.8748
RFP+	05	2018-04-12 08:10:19.250	85	450.862	273.961	60.7639
RFP+	05	2018-04-12 08:25:18.890	86	457.235	282.647	61.8166
RFP+	05	2018-04-12 08:40:18.600	87	468.878	287.954	61.4134
RFP+	05	2018-04-12 08:55:18.660	88	440.973	278.018	63.0464
RFP+	05	2018-04-12 09:10:19.090	89	456.293	285.047	62.4701
RFP+	05	2018-04-12 09:25:19.870	90	470.362	298.76	63.5169
RFP+	05	2018-04-12 09:40:19.170	91	476.751	294.668	61.8076
RFP+	05	2018-04-12 09:55:19.700	92	476.553	297.527	62.4331
RFP+	05	2018-04-12 10:10:19.230	93	504.309	279.639	55.45
RFP+	05	2018-04-12 10:25:19.720	94	519.444	293.935	56.5864
RFP+	05	2018-04-12 10:40:18.930	95	531.814	288.469	54.2425
RFP+	05	2018-04-12 10:55:19.390	96	441.165	272.097	61.6769
RFP+	05	2018-04-12 11:10:18.760	97	544.861	297.141	54.5352
RFP+	06	2018-04-11 11:10:36.660	1	296.354	38.7779	13.085
RFP+	06	2018-04-11 11:25:49.800	2	302.264	40.4984	13.3984
RFP+	06	2018-04-11 11:40:35.930	3	310.498	41.1598	13.2561
RFP+	06	2018-04-11 11:55:34.790	4	320.816	44.9626	14.0151
RFP+	06	2018-04-11 12:10:35.340	5	311.48	45.0789	14.4725
RFP+	06	2018-04-11 12:25:35.670	6	318.332	47.8586	15.0342
RFP+	06	2018-04-11 12:40:35.380	7	313.181	49.7432	15.8832
RFP+	06	2018-04-11 12:55:34.920	8	313.652	51.3754	16.3798
RFP+	06	2018-04-11 13:10:35.310	9	323.553	51.87	16.0314
RFP+	06	2018-04-11 13:25:34.760	10	333.591	50.33	15.0873
RFP+	06	2018-04-11 13:40:35.690	11	321.677	48.4282	15.0549
RFP+	06	2018-04-11 13:55:35.480	12	324.9	51.6033	15.8828
RFP+	06	2018-04-11 14:10:35.400	13	321.318	54.4064	16.9323
RFP+	06	2018-04-11 14:25:35.960	14	323.394	58.8064	18.1842
RFP+	06	2018-04-11 14:40:36.790	15	314.677	62.5313	19.8716
RFP+	06	2018-04-11 14:55:36.290	16	322.258	65.6122	20.3602
RFP+	06	2018-04-11 15:10:35.890	17	324.64	63.043	19.4194
RFP+	06	2018-04-11 15:25:35.920	18	323.259	65.7329	20.3344
RFP+	06	2018-04-11 15:40:36.290	19	318.111	67.9323	21.3549
RFP+	06	2018-04-11 15:55:36.330	20	320.095	66.2578	20.6994
RFP+	06	2018-04-11 16:10:36.610	21	316.432	65.4376	20.6798
RFP+	06	2018-04-11 16:25:36.530	22	329.855	72.2673	21.9088
RFP+	06	2018-04-11 16:40:35.650	23	311.461	70.5489	22.651
RFP+	06	2018-04-11 16:55:36.720	24	310.152	69.5736	22.4321
RFP+	06	2018-04-11 17:10:37.400	25	310.225	73.8305	23.799
RFP+	06	2018-04-11 17:25:35.910	26	322.338	72.4367	22.4723
RFP+	06	2018-04-11 17:40:36.810	27	341.908	75.9608	22.2167
RFP+	06	2018-04-11 17:55:35.940	28	322.339	78.9075	24.4796
RFP+	06	2018-04-11 18:10:36.020	29	352.242	83.3864	23.6731
RFP+	06	2018-04-11 18:25:36.830	30	361.103	85.2011	23.5947
RFP+	06	2018-04-11 18:40:36.810	31	343.122	90.0082	26.2321
RFP+	06	2018-04-11 18:55:35.140	32	336.049	81.443	24.2354
RFP+	06	2018-04-11 19:10:36.180	33	339.957	82.1999	24.1795
RFP+	06	2018-04-11 19:25:35.690	34	320.94	88.5277	27.5839
RFP+	06	2018-04-11 19:40:35.230	35	343.232	88.0358	25.6491
RFP+	06	2018-04-11 19:55:34.950	36	319.155	85.2768	26.7196
RFP+	06	2018-04-11 20:10:35.110	37	331.777	90.2187	27.1925
RFP+	06	2018-04-11 20:25:35.260	38	328.116	93.0107	28.3469
RFP+	06	2018-04-11 20:40:34.680	39	305.285	87.7742	28.7516
RFP+	06	2018-04-11 20:55:35.320	40	314.92	96.7757	30.7303
RFP+	06	2018-04-11 21:10:33.810	41	314.771	97.075	30.8399
RFP+	06	2018-04-11 21:25:34.980	42	315.105	97.4106	30.9137
RFP+	06	2018-04-11 21:40:35.100	43	323.466	99.9071	30.8864
RFP+	06	2018-04-11 21:55:36.280	44	323.089	112.989	34.9715
RFP+	06	2018-04-11 22:10:36.270	45	329.505	109.771	33.3137
RFP+	06	2018-04-11 22:25:35.650	46	333.196	114.43	34.3431
RFP+	06	2018-04-11 22:40:37.620	47	311.794	103.687	33.2551
RFP+	06	2018-04-11 22:55:36.960	48	320.587	123.164	38.4183
RFP+	06	2018-04-11 23:10:37.350	49	320.159	120.57	37.6595
RFP+	06	2018-04-11 23:25:36.670	50	337.626	122.291	36.2208
RFP+	06	2018-04-11 23:40:37.100	51	342.877	122.612	35.7599
RFP+	06	2018-04-11 23:55:37.500	52	335.078	128.711	38.4123
RFP+	06	2018-04-12 00:10:35.580	53	345.566	134.358	38.8806
RFP+	06	2018-04-12 00:25:34.730	54	331.079	132.037	39.8807
RFP+	06	2018-04-12 00:40:35.240	55	327.769	134.108	40.9155
RFP+	06	2018-04-12 00:55:36.130	56	340.527	142.622	41.8828
RFP+	06	2018-04-12 01:10:37.040	57	341.348	152.018	44.5345
RFP+	06	2018-04-12 01:25:36.810	58	343.309	150.189	43.7474
RFP+	06	2018-04-12 01:40:36.830	59	348.59	155.744	44.6784
RFP+	06	2018-04-12 01:55:36.620	60	340.522	152.71	44.846
RFP+	06	2018-04-12 02:10:36.310	61	335.276	150.347	44.8427
RFP+	06	2018-04-12 02:25:36.820	62	355.577	164.425	46.2418
RFP+	06	2018-04-12 02:40:36.720	63	352.924	164.026	46.4762
RFP+	06	2018-04-12 02:55:35.900	64	346.157	161.509	46.6579
RFP+	06	2018-04-12 03:10:36.720	65	338.854	159.496	47.0693
RFP+	06	2018-04-12 03:25:37.130	66	340.073	163.737	48.1475
RFP+	06	2018-04-12 03:40:36.820	67	341.056	160.207	46.9739
RFP+	06	2018-04-12 03:55:36.940	68	334.581	170.609	50.992
RFP+	06	2018-04-12 04:10:38.000	69	349.818	167.663	47.9288
RFP+	06	2018-04-12 04:25:37.310	70	352.556	165.897	47.0554
RFP+	06	2018-04-12 04:40:36.950	71	347.499	171.544	49.3652
RFP+	06	2018-04-12 04:55:36.410	72	338.749	164.566	48.5806
RFP+	06	2018-04-12 05:10:36.510	73	352.617	179.701	50.962
RFP+	06	2018-04-12 05:25:36.740	74	345.897	174.636	50.4879
RFP+	06	2018-04-12 05:40:36.860	75	356.648	191.661	53.7396
RFP+	06	2018-04-12 05:55:36.380	76	353.883	181.706	51.3463
RFP+	06	2018-04-12 06:10:36.640	77	352.38	189.896	53.8894
RFP+	06	2018-04-12 06:25:37.210	78	353.336	191.087	54.081
RFP+	06	2018-04-12 06:40:36.420	79	351.481	199.317	56.7077
RFP+	06	2018-04-12 06:55:35.920	80	348.643	198.033	56.801
RFP+	06	2018-04-12 07:10:35.600	81	351.479	191.491	54.4814
RFP+	06	2018-04-12 07:25:36.380	82	364.609	206.189	56.5507
RFP+	06	2018-04-12 07:40:35.670	83	374.889	213.392	56.9213
RFP+	06	2018-04-12 07:55:36.060	84	358.264	204.826	57.1718
RFP+	06	2018-04-12 08:10:36.210	85	376.427	216.003	57.3825
RFP+	06	2018-04-12 08:25:35.800	86	371.037	221.246	59.6289
RFP+	06	2018-04-12 08:40:35.640	87	370.133	215.223	58.1475
RFP+	06	2018-04-12 08:55:35.540	88	377.861	230.374	60.9679
RFP+	06	2018-04-12 09:10:36.220	89	366.599	223.961	61.0915
RFP+	06	2018-04-12 09:25:36.990	90	366.592	220.823	60.2368
RFP+	06	2018-04-12 09:40:36.330	91	383.426	243.373	63.4732
RFP+	06	2018-04-12 09:55:36.770	92	383.13	247.379	64.5679
RFP+	06	2018-04-12 10:10:36.390	93	376.711	234.298	62.1957
RFP+	06	2018-04-12 10:25:36.790	94	399.129	232.728	58.309
RFP+	06	2018-04-12 10:40:36.050	95	408.426	232.641	56.9603
RFP+	06	2018-04-12 10:55:36.740	96	401.555	233.07	58.0419
RFP+	06	2018-04-12 11:10:35.950	97	423.779	243.774	57.5238
RFP+	07	2018-04-11 11:10:53.130	1	364.223	49.3894	13.5602
RFP+	07	2018-04-11 11:26:06.000	2	394.775	56.9313	14.4212
RFP+	07	2018-04-11 11:40:51.730	3	398.041	62.384	15.6728
RFP+	07	2018-04-11 11:55:51.040	4	409.294	66.3318	16.2064
RFP+	07	2018-04-11 12:10:52.320	5	400.089	62.4956	15.6204
RFP+	07	2018-04-11 12:25:52.810	6	406.24	68.2119	16.791
RFP+	07	2018-04-11 12:40:52.370	7	400.34	72.5893	18.1319
RFP+	07	2018-04-11 12:55:52.050	8	411.498	71.1878	17.2996
RFP+	07	2018-04-11 13:10:52.190	9	403.05	73.0898	18.1342
RFP+	07	2018-04-11 13:25:51.720	10	405.475	69.8847	17.2353
RFP+	07	2018-04-11 13:40:52.580	11	404.168	77.8807	19.2694
RFP+	07	2018-04-11 13:55:52.420	12	406.712	78.1021	19.2033
RFP+	07	2018-04-11 14:10:51.950	13	406.821	80.3422	19.7488
RFP+	07	2018-04-11 14:25:52.770	14	401.202	77.5575	19.3313
RFP+	07	2018-04-11 14:40:53.490	15	399.292	83.2587	20.8516
RFP+	07	2018-04-11 14:55:53.400	16	406.526	89.9672	22.1308
RFP+	07	2018-04-11 15:10:52.710	17	390.282	82.666	21.1811
RFP+	07	2018-04-11 15:25:52.820	18	378.265	83.9671	22.198
RFP+	07	2018-04-11 15:40:53.670	19	385.861	90.1218	23.356
RFP+	07	2018-04-11 15:55:53.590	20	388.845	93.3348	24.0031
RFP+	07	2018-04-11 16:10:53.710	21	390.998	93.1759	23.8303
RFP+	07	2018-04-11 16:25:53.110	22	405.454	99.7261	24.5962
RFP+	07	2018-04-11 16:40:52.010	23	423.455	97.8749	23.1134
RFP+	07	2018-04-11 16:55:53.440	24	384.454	94.1986	24.5019
RFP+	07	2018-04-11 17:10:54.580	25	404.691	100.446	24.8205
RFP+	07	2018-04-11 17:25:53.350	26	392.577	98.4369	25.0745
RFP+	07	2018-04-11 17:40:53.320	27	437.933	91.3513	20.8597
RFP+	07	2018-04-11 17:55:52.490	28	398.702	102.588	25.7304
RFP+	07	2018-04-11 18:10:52.200	29	403.437	93.3025	23.1269
RFP+	07	2018-04-11 18:25:53.160	30	413.211	99.1903	24.0048
RFP+	07	2018-04-11 18:40:52.940	31	365.516	90.5339	24.7688
RFP+	07	2018-04-11 18:55:51.300	32	438.585	105.695	24.0991
RFP+	07	2018-04-11 19:10:52.230	33	417.497	109.742	26.2857
RFP+	07	2018-04-11 19:25:52.040	34	436.608	109.725	25.1311
RFP+	07	2018-04-11 19:40:51.660	35	412.146	111.839	27.1358
RFP+	07	2018-04-11 19:55:51.480	36	414.527	118.987	28.7044
RFP+	07	2018-04-11 20:10:52.050	37	393.139	121.328	30.8614
RFP+	07	2018-04-11 20:25:51.520	38	396.083	119.593	30.1939
RFP+	07	2018-04-11 20:40:51.110	39	365.459	122.26	33.4538
RFP+	07	2018-04-11 20:55:51.730	40	389.304	134.661	34.5902
RFP+	07	2018-04-11 21:10:50.510	41	399.793	129.158	32.3062
RFP+	07	2018-04-11 21:25:51.080	42	425.835	140.553	33.0064
RFP+	07	2018-04-11 21:40:51.670	43	409.402	140.065	34.212
RFP+	07	2018-04-11 21:55:53.210	44	408.174	145.164	35.5643
RFP+	07	2018-04-11 22:10:53.190	45	414.987	147.273	35.4884
RFP+	07	2018-04-11 22:25:52.450	46	420.629	150.584	35.7999
RFP+	07	2018-04-11 22:40:54.800	47	399.874	154.84	38.7221
RFP+	07	2018-04-11 22:55:53.760	48	421.491	155.398	36.8687
RFP+	07	2018-04-11 23:10:54.320	49	422.341	159.292	37.7164
RFP+	07	2018-04-11 23:25:53.940	50	427.663	158.682	37.1046
RFP+	07	2018-04-11 23:40:54.090	51	431.123	158.135	36.6797
RFP+	07	2018-04-11 23:55:54.770	52	420.072	156.844	37.3374
RFP+	07	2018-04-12 00:10:52.550	53	433.074	164.412	37.964
RFP+	07	2018-04-12 00:25:51.750	54	425.72	169.355	39.7807
RFP+	07	2018-04-12 00:40:52.230	55	428.55	163.159	38.0724
RFP+	07	2018-04-12 00:55:53.270	56	435.666	179.101	41.1097
RFP+	07	2018-04-12 01:10:54.020	57	422.997	181.431	42.8918
RFP+	07	2018-04-12 01:25:53.700	58	432.183	181.169	41.9195
RFP+	07	2018-04-12 01:40:53.990	59	467.381	196.246	41.9884
RFP+	07	2018-04-12 01:55:53.280	60	439.371	198.572	45.1946
RFP+	07	2018-04-12 02:10:53.400	61	444.48	189.808	42.7035
RFP+	07	2018-04-12 02:25:53.560	62	437.728	191.492	43.7468
RFP+	07	2018-04-12 02:40:53.960	63	445.995	189.898	42.5786
RFP+	07	2018-04-12 02:55:52.750	64	437.583	201.368	46.0182
RFP+	07	2018-04-12 03:10:54.070	65	432.535	205.619	47.5381
RFP+	07	2018-04-12 03:25:54.000	66	435.967	213.976	49.0807
RFP+	07	2018-04-12 03:40:54.200	67	433.273	210.395	48.5595
RFP+	07	2018-04-12 03:55:53.980	68	457.408	224.673	49.1188
RFP+	07	2018-04-12 04:10:55.020	69	459.316	235.746	51.3256
RFP+	07	2018-04-12 04:25:54.030	70	459.167	235.703	51.3327
RFP+	07	2018-04-12 04:40:53.840	71	464.96	242.778	52.2148
RFP+	07	2018-04-12 04:55:53.130	72	452.46	236.586	52.2887
RFP+	07	2018-04-12 05:10:53.610	73	447.953	233.365	52.0958
RFP+	07	2018-04-12 05:25:53.790	74	453.58	234.023	51.5947
RFP+	07	2018-04-12 05:40:53.880	75	460.878	239.413	51.9473
RFP+	07	2018-04-12 05:55:53.610	76	458.183	251.801	54.9565
RFP+	07	2018-04-12 06:10:53.610	77	438.845	240.985	54.9135
RFP+	07	2018-04-12 06:25:54.510	78	475.014	255.457	53.7788
RFP+	07	2018-04-12 06:40:53.300	79	458.232	260.106	56.7628
RFP+	07	2018-04-12 06:55:53.000	80	467.975	250.808	53.5942
RFP+	07	2018-04-12 07:10:52.500	81	456.001	264.446	57.9924
RFP+	07	2018-04-12 07:25:53.520	82	470.804	264.399	56.1591
RFP+	07	2018-04-12 07:40:52.460	83	449.925	263.748	58.6205
RFP+	07	2018-04-12 07:55:52.950	84	461.471	270.476	58.6117
RFP+	07	2018-04-12 08:10:52.870	85	486.58	272.734	56.0513
RFP+	07	2018-04-12 08:25:52.490	86	484.628	295.481	60.9706
RFP+	07	2018-04-12 08:40:52.770	87	489.321	291.591	59.591
RFP+	07	2018-04-12 08:55:52.370	88	472.936	287.392	60.7677
RFP+	07	2018-04-12 09:10:52.910	89	494.651	290.23	58.6737
RFP+	07	2018-04-12 09:25:53.700	90	490.876	292.705	59.6291
RFP+	07	2018-04-12 09:40:53.230	91	513.095	291.695	56.8501
RFP+	07	2018-04-12 09:55:53.130	92	523.064	288.284	55.1146
RFP+	07	2018-04-12 10:10:52.860	93	509.904	277.94	54.5083
RFP+	07	2018-04-12 10:25:52.810	94	522.51	267.377	51.1717
RFP+	07	2018-04-12 10:40:52.250	95	521.793	285.629	54.7399
RFP+	07	2018-04-12 10:55:53.130	96	510.861	264.259	51.7281
RFP+	07	2018-04-12 11:10:51.880	97	539.498	281.946	52.2609
RFP+	08	2018-04-11 11:11:10.380	1	372.945	51.1513	13.7155
RFP+	08	2018-04-11 11:26:22.420	2	390.353	54.1061	13.8608
RFP+	08	2018-04-11 11:41:08.430	3	388.778	55.7858	14.349
RFP+	08	2018-04-11 11:56:07.480	4	393.575	52.0427	13.2231
RFP+	08	2018-04-11 12:11:08.900	5	396.734	54.7024	13.7882
RFP+	08	2018-04-11 12:26:09.030	6	400.906	64.0602	15.9788
RFP+	08	2018-04-11 12:41:08.480	7	410.99	65.2176	15.8684
RFP+	08	2018-04-11 12:56:07.950	8	418.71	64.9496	15.5118
RFP+	08	2018-04-11 13:11:08.400	9	405.648	68.6872	16.9327
RFP+	08	2018-04-11 13:26:08.220	10	409.307	68.9845	16.854
RFP+	08	2018-04-11 13:41:09.350	11	402.436	68.4453	17.0077
RFP+	08	2018-04-11 13:56:09.220	12	401.303	69.0979	17.2184
RFP+	08	2018-04-11 14:11:08.630	13	397.197	78.9784	19.8839
RFP+	08	2018-04-11 14:26:09.600	14	402.037	76.8468	19.1143
RFP+	08	2018-04-11 14:41:10.300	15	405.187	79.9909	19.7417
RFP+	08	2018-04-11 14:56:10.090	16	396.824	82.7534	20.8539
RFP+	08	2018-04-11 15:11:09.570	17	393.191	84.8946	21.5912
RFP+	08	2018-04-11 15:26:09.020	18	396.449	83.1868	20.983
RFP+	08	2018-04-11 15:41:10.450	19	398.714	85.563	21.4598
RFP+	08	2018-04-11 15:56:10.220	20	396.71	91.4336	23.048
RFP+	08	2018-04-11 16:11:10.460	21	399.746	90.727	22.6962
RFP+	08	2018-04-11 16:26:09.320	22	383.584	91.3787	23.8223
RFP+	08	2018-04-11 16:41:08.640	23	409.692	96.3417	23.5156
RFP+	08	2018-04-11 16:56:10.090	24	370.843	98.4411	26.5452
RFP+	08	2018-04-11 17:11:11.130	25	393.884	96.9073	24.603
RFP+	08	2018-04-11 17:26:09.770	26	452.078	108.548	24.011
RFP+	08	2018-04-11 17:41:09.590	27	366.953	93.2198	25.4037
RFP+	08	2018-04-11 17:56:08.790	28	439.675	108.43	24.6614
RFP+	08	2018-04-11 18:11:08.830	29	429.464	108.44	25.25
RFP+	08	2018-04-11 18:26:09.860	30	351.269	116.581	33.1884
RFP+	08	2018-04-11 18:41:09.230	31	402.373	116.676	28.9969
RFP+	08	2018-04-11 18:56:07.800	32	449.228	127.493	28.3804
RFP+	08	2018-04-11 19:11:08.590	33	466.24	121.075	25.9683
RFP+	08	2018-04-11 19:26:08.530	34	416.3	132.737	31.8848
RFP+	08	2018-04-11 19:41:08.080	35	412.968	135.729	32.8667
RFP+	08	2018-04-11 19:56:08.310	36	416.31	138.571	33.2855
RFP+	08	2018-04-11 20:11:08.810	37	416.533	144.491	34.689
RFP+	08	2018-04-11 20:26:08.100	38	408.993	152.238	37.2228
RFP+	08	2018-04-11 20:41:07.550	39	416.186	150.774	36.2277
RFP+	08	2018-04-11 20:56:08.430	40	416.483	149.744	35.9544
RFP+	08	2018-04-11 21:11:07.010	41	402.541	153.814	38.2109
RFP+	08	2018-04-11 21:26:07.610	42	431.937	159.632	36.9572
RFP+	08	2018-04-11 21:41:08.390	43	392.555	159.424	40.612
RFP+	08	2018-04-11 21:56:09.940	44	420.556	167.777	39.8941
RFP+	08	2018-04-11 22:11:09.850	45	432.57	166.565	38.5058
RFP+	08	2018-04-11 22:26:09.150	46	410.604	156.08	38.0123
RFP+	08	2018-04-11 22:41:11.630	47	417.516	161.016	38.5652
RFP+	08	2018-04-11 22:56:10.490	48	430.201	162.818	37.847
RFP+	08	2018-04-11 23:11:10.890	49	436.923	165.806	37.9486
RFP+	08	2018-04-11 23:26:10.480	50	448.083	175.026	39.0611
RFP+	08	2018-04-11 23:41:10.660	51	443.637	182.038	41.033
RFP+	08	2018-04-11 23:56:10.580	52	452.318	187.775	41.514
RFP+	08	2018-04-12 00:11:08.500	53	446.13	182.681	40.9478
RFP+	08	2018-04-12 00:26:07.770	54	445.862	193.635	43.4294
RFP+	08	2018-04-12 00:41:08.210	55	447.914	188.876	42.168
RFP+	08	2018-04-12 00:56:09.040	56	441.752	192.818	43.6485
RFP+	08	2018-04-12 01:11:10.020	57	448.849	197.592	44.0219
RFP+	08	2018-04-12 01:26:09.570	58	468.223	216.222	46.1792
RFP+	08	2018-04-12 01:41:10.470	59	467.671	216.163	46.2212
RFP+	08	2018-04-12 01:56:09.840	60	468.201	221.931	47.4008
RFP+	08	2018-04-12 02:11:10.000	61	465.546	216.979	46.6074
RFP+	08	2018-04-12 02:26:09.870	62	474.499	223.662	47.1364
RFP+	08	2018-04-12 02:41:10.320	63	479.279	228.594	47.6955
RFP+	08	2018-04-12 02:56:09.210	64	453.867	226.393	49.881
RFP+	08	2018-04-12 03:11:10.550	65	461.758	225.488	48.8324
RFP+	08	2018-04-12 03:26:10.380	66	444.19	220.317	49.5997
RFP+	08	2018-04-12 03:41:10.770	67	441.874	236.487	53.519
RFP+	08	2018-04-12 03:56:10.200	68	461.333	235.598	51.0688
RFP+	08	2018-04-12 04:11:11.370	69	478.637	228.214	47.68
RFP+	08	2018-04-12 04:26:10.520	70	470.623	250.128	53.1482
RFP+	08	2018-04-12 04:41:10.560	71	483.019	239.938	49.6747
RFP+	08	2018-04-12 04:56:09.590	72	457.565	240.036	52.4594
RFP+	08	2018-04-12 05:11:10.050	73	472.367	250.827	53.0999
RFP+	08	2018-04-12 05:26:10.130	74	452.972	252.416	55.7243
RFP+	08	2018-04-12 05:41:10.230	75	481.799	265.554	55.1172
RFP+	08	2018-04-12 05:56:10.130	76	477.896	263.224	55.0798
RFP+	08	2018-04-12 06:11:09.960	77	499.696	260.888	52.2094
RFP+	08	2018-04-12 06:26:10.890	78	475.729	260.821	54.8255
RFP+	08	2018-04-12 06:41:09.590	79	467.613	274.864	58.7803
RFP+	08	2018-04-12 06:56:09.160	80	478.121	265.798	55.5923
RFP+	08	2018-04-12 07:11:08.830	81	489.752	282.579	57.6984
RFP+	08	2018-04-12 07:26:09.420	82	486.171	273.656	56.288
RFP+	08	2018-04-12 07:41:08.420	83	464.74	269.839	58.0622
RFP+	08	2018-04-12 07:56:09.270	84	471.973	272.535	57.7437
RFP+	08	2018-04-12 08:11:08.910	85	483.219	287.903	59.5802
RFP+	08	2018-04-12 08:26:08.780	86	496.201	285.623	57.5619
RFP+	08	2018-04-12 08:41:09.040	87	500.266	288.774	57.7241
RFP+	08	2018-04-12 08:56:08.690	88	462.946	283.416	61.2201
RFP+	08	2018-04-12 09:11:09.230	89	485.717	283.301	58.3263
RFP+	08	2018-04-12 09:26:09.580	90	494.045	292.631	59.2316
RFP+	08	2018-04-12 09:41:09.480	91	508.311	300.954	59.2066
RFP+	08	2018-04-12 09:56:09.370	92	501.984	299.612	59.6855
RFP+	08	2018-04-12 10:11:09.290	93	518.896	297.419	57.3177
RFP+	08	2018-04-12 10:26:09.020	94	526.424	300.444	57.0726
RFP+	08	2018-04-12 10:41:08.520	95	496.483	285.553	57.5152
RFP+	08	2018-04-12 10:56:09.390	96	520.136	296.057	56.9192
RFP+	08	2018-04-12 11:11:08.430	97	523.671	296.341	56.5892
RFP+	09	2018-04-11 11:11:27.590	1	294.251	33.7684	11.476
RFP+	09	2018-04-11 11:26:39.410	2	318.866	29.4739	9.24334
RFP+	09	2018-04-11 11:41:25.460	3	307.227	35.2996	11.4898
RFP+	09	2018-04-11 11:56:24.130	4	333.337	34.7586	10.4275
RFP+	09	2018-04-11 12:11:25.870	5	332.984	38.4966	11.5611
RFP+	09	2018-04-11 12:26:26.290	6	350.399	40.5623	11.576
RFP+	09	2018-04-11 12:41:25.850	7	341.461	42.1934	12.3567
RFP+	09	2018-04-11 12:56:25.360	8	350.457	46.0333	13.1352
RFP+	09	2018-04-11 13:11:25.200	9	342.989	42.4775	12.3845
RFP+	09	2018-04-11 13:26:25.790	10	343.917	55.9546	16.2698
RFP+	09	2018-04-11 13:41:26.580	11	335	54.3459	16.2226
RFP+	09	2018-04-11 13:56:26.790	12	345.969	51.919	15.0068
RFP+	09	2018-04-11 14:11:25.630	13	336.701	55.4705	16.4747
RFP+	09	2018-04-11 14:26:26.970	14	333.103	55.5595	16.6794
RFP+	09	2018-04-11 14:41:28.130	15	330.29	56.4758	17.0989
RFP+	09	2018-04-11 14:56:27.240	16	332.847	54.8055	16.4657
RFP+	09	2018-04-11 15:11:27.190	17	331.196	60.2758	18.1994
RFP+	09	2018-04-11 15:26:26.260	18	341.805	62.7855	18.3688
RFP+	09	2018-04-11 15:41:28.300	19	337.062	69.5059	20.6211
RFP+	09	2018-04-11 15:56:28.030	20	325.28	64.1891	19.7335
RFP+	09	2018-04-11 16:11:28.180	21	316.1	70.7313	22.3762
RFP+	09	2018-04-11 16:26:26.550	22	357.738	67.8481	18.9659
RFP+	09	2018-04-11 16:41:25.930	23	313.871	63.4026	20.2002
RFP+	09	2018-04-11 16:56:27.310	24	386.992	77.3197	19.9797
RFP+	09	2018-04-11 17:11:28.470	25	330.941	70.0368	21.163
RFP+	09	2018-04-11 17:26:26.880	26	379.663	67.375	17.746
RFP+	09	2018-04-11 17:41:26.280	27	371.184	71.0581	19.1437
RFP+	09	2018-04-11 17:56:25.530	28	345.002	68.3969	19.8251
RFP+	09	2018-04-11 18:11:25.680	29	325.74	65.7265	20.1776
RFP+	09	2018-04-11 18:26:26.440	30	339.642	75.9067	22.349
RFP+	09	2018-04-11 18:41:26.150	31	357.334	74.1323	20.746
RFP+	09	2018-04-11 18:56:24.880	32	368.124	88.0758	23.9256
RFP+	09	2018-04-11 19:11:25.350	33	352.9	78.1013	22.1313
RFP+	09	2018-04-11 19:26:25.700	34	346.848	81.7914	23.5814
RFP+	09	2018-04-11 19:41:25.140	35	340.731	92.5259	27.1551
RFP+	09	2018-04-11 19:56:25.600	36	306.874	89.4709	29.1555
RFP+	09	2018-04-11 20:11:26.010	37	327.965	96.8376	29.5268
RFP+	09	2018-04-11 20:26:25.200	38	323.941	100.614	31.0593
RFP+	09	2018-04-11 20:41:24.590	39	327.183	102.51	31.3312
RFP+	09	2018-04-11 20:56:25.380	40	339.553	107.922	31.7835
RFP+	09	2018-04-11 21:11:24.090	41	330.642	100.39	30.3622
RFP+	09	2018-04-11 21:26:25.180	42	353.695	107.019	30.2575
RFP+	09	2018-04-11 21:41:25.410	43	343.649	113.99	33.1704
RFP+	09	2018-04-11 21:56:27.200	44	337.154	118.149	35.0431
RFP+	09	2018-04-11 22:11:26.910	45	335.699	117.111	34.8856
RFP+	09	2018-04-11 22:26:26.380	46	344.19	127.233	36.9661
RFP+	09	2018-04-11 22:41:28.900	47	353.631	125.637	35.5279
RFP+	09	2018-04-11 22:56:27.770	48	350.134	128.902	36.8151
RFP+	09	2018-04-11 23:11:28.140	49	352.76	120.522	34.1654
RFP+	09	2018-04-11 23:26:27.610	50	367.248	130.296	35.4791
RFP+	09	2018-04-11 23:41:27.880	51	359.656	132.302	36.7858
RFP+	09	2018-04-11 23:56:27.630	52	360.776	131.768	36.5236
RFP+	09	2018-04-12 00:11:25.530	53	357.1	136.349	38.1823
RFP+	09	2018-04-12 00:26:24.860	54	366.593	148.132	40.4078
RFP+	09	2018-04-12 00:41:25.130	55	355.214	142.033	39.9853
RFP+	09	2018-04-12 00:56:26.170	56	364.36	146.745	40.2746
RFP+	09	2018-04-12 01:11:27.040	57	368.175	157.217	42.7016
RFP+	09	2018-04-12 01:26:26.830	58	366.427	151.19	41.2607
RFP+	09	2018-04-12 01:41:27.590	59	363.013	147.552	40.6466
RFP+	09	2018-04-12 01:56:26.920	60	388.908	159.259	40.9503
RFP+	09	2018-04-12 02:11:26.910	61	373.011	153.787	41.2287
RFP+	09	2018-04-12 02:26:27.160	62	381.524	160.836	42.1562
RFP+	09	2018-04-12 02:41:27.340	63	371.17	155.706	41.9502
RFP+	09	2018-04-12 02:56:26.370	64	369.232	166.537	45.1035
RFP+	09	2018-04-12 03:11:27.530	65	367.311	163.681	44.562
RFP+	09	2018-04-12 03:26:27.470	66	376.411	168.159	44.6744
RFP+	09	2018-04-12 03:41:27.960	67	362.755	164.956	45.4731
RFP+	09	2018-04-12 03:56:27.290	68	370.954	174.376	47.0074
RFP+	09	2018-04-12 04:11:28.400	69	374.542	184.932	49.3755
RFP+	09	2018-04-12 04:26:27.740	70	385.805	184.166	47.7356
RFP+	09	2018-04-12 04:41:27.540	71	382.567	182.511	47.7069
RFP+	09	2018-04-12 04:56:26.440	72	372.329	181.768	48.8191
RFP+	09	2018-04-12 05:11:27.000	73	397.809	196.969	49.5134
RFP+	09	2018-04-12 05:26:27.180	74	369.593	193.515	52.3589
RFP+	09	2018-04-12 05:41:27.050	75	383.412	191.528	49.9536
RFP+	09	2018-04-12 05:56:27.150	76	390.434	207.652	53.185
RFP+	09	2018-04-12 06:11:26.880	77	384.197	203.742	53.0306
RFP+	09	2018-04-12 06:26:28.110	78	362.847	209.013	57.6036
RFP+	09	2018-04-12 06:41:26.720	79	372.729	215.317	57.7677
RFP+	09	2018-04-12 06:56:25.980	80	389.656	217.426	55.7996
RFP+	09	2018-04-12 07:11:25.550	81	385.738	229.345	59.456
RFP+	09	2018-04-12 07:26:26.220	82	411.926	229.759	55.7769
RFP+	09	2018-04-12 07:41:25.530	83	390.369	229.518	58.7952
RFP+	09	2018-04-12 07:56:26.210	84	399.284	234.338	58.6896
RFP+	09	2018-04-12 08:11:26.020	85	367.85	222.864	60.5855
RFP+	09	2018-04-12 08:26:26.000	86	398.486	232.544	58.3569
RFP+	09	2018-04-12 08:41:26.120	87	401.869	233.966	58.2196
RFP+	09	2018-04-12 08:56:25.750	88	381.166	235.109	61.6816
RFP+	09	2018-04-12 09:11:26.160	89	385.817	234.003	60.6514
RFP+	09	2018-04-12 09:26:26.790	90	381.3	236.64	62.0613
RFP+	09	2018-04-12 09:41:26.180	91	390.479	252.168	64.5791
RFP+	09	2018-04-12 09:56:26.530	92	398.565	240.47	60.334
RFP+	09	2018-04-12 10:11:26.480	93	375.452	221.438	58.9791
RFP+	09	2018-04-12 10:26:25.930	94	404.707	225.899	55.8179
RFP+	09	2018-04-12 10:41:25.820	95	418.132	232.648	55.6399
RFP+	09	2018-04-12 10:56:26.470	96	442.142	244.66	55.3352
RFP+	09	2018-04-12 11:11:25.870	97	423.424	233.743	55.2031
RFP+	10	2018-04-11 11:11:45.560	1	340.751	49.4829	14.5217
RFP+	10	2018-04-11 11:26:55.680	2	354.145	49.5566	13.9933
RFP+	10	2018-04-11 11:41:42.250	3	358.88	57.0483	15.8962
RFP+	10	2018-04-11 11:56:40.320	4	360.641	52.1783	14.4682
RFP+	10	2018-04-11 12:11:42.050	5	371.817	60.4363	16.2543
RFP+	10	2018-04-11 12:26:42.900	6	367.861	61.0325	16.5912
RFP+	10	2018-04-11 12:41:42.290	7	367.016	62.2816	16.9697
RFP+	10	2018-04-11 12:56:41.850	8	370.148	62.2874	16.8277
RFP+	10	2018-04-11 13:11:41.940	9	359.898	64.7483	17.9908
RFP+	10	2018-04-11 13:26:42.560	10	367.757	61.7293	16.7854
RFP+	10	2018-04-11 13:41:43.050	11	372.51	70.4688	18.9173
RFP+	10	2018-04-11 13:56:43.360	12	373.122	65.9175	17.6665
RFP+	10	2018-04-11 14:11:42.070	13	367.223	69.2883	18.8682
RFP+	10	2018-04-11 14:26:43.640	14	367.37	65.703	17.8847
RFP+	10	2018-04-11 14:41:44.720	15	354.585	70.0445	19.7539
RFP+	10	2018-04-11 14:56:43.870	16	371.717	72.4963	19.5031
RFP+	10	2018-04-11 15:11:43.790	17	378.101	73.5622	19.4557
RFP+	10	2018-04-11 15:26:42.880	18	379.567	80.5172	21.2129
RFP+	10	2018-04-11 15:41:45.070	19	370.685	79.8817	21.5497
RFP+	10	2018-04-11 15:56:44.770	20	375.377	81.4859	21.7077
RFP+	10	2018-04-11 16:11:44.780	21	367.594	78.4516	21.342
RFP+	10	2018-04-11 16:26:43.360	22	379.108	84.769	22.3601
RFP+	10	2018-04-11 16:41:42.660	23	370.745	78.8474	21.2673
RFP+	10	2018-04-11 16:56:43.920	24	355.827	78.7606	22.1345
RFP+	10	2018-04-11 17:11:45.260	25	358.481	81.1565	22.639
RFP+	10	2018-04-11 17:26:43.210	26	336.407	77.0771	22.9119
RFP+	10	2018-04-11 17:41:42.750	27	373.425	72.6814	19.4634
RFP+	10	2018-04-11 17:56:41.830	28	458.946	86.8292	18.9193
RFP+	10	2018-04-11 18:11:42.030	29	390.849	86.9822	22.2547
RFP+	10	2018-04-11 18:26:42.600	30	384.05	80.6741	21.0062
RFP+	10	2018-04-11 18:41:42.450	31	383.159	86.3646	22.5401
RFP+	10	2018-04-11 18:56:41.470	32	396.71	88.6494	22.3461
RFP+	10	2018-04-11 19:11:42.120	33	357.207	93.5038	26.1764
RFP+	10	2018-04-11 19:26:42.570	34	363.847	97.5111	26.8
RFP+	10	2018-04-11 19:41:42.010	35	332.234	91.5411	27.5532
RFP+	10	2018-04-11 19:56:42.200	36	380.38	102.917	27.0564
RFP+	10	2018-04-11 20:11:42.610	37	381.951	101.443	26.5591
RFP+	10	2018-04-11 20:26:41.780	38	388.828	101.961	26.2226
RFP+	10	2018-04-11 20:41:41.060	39	349.557	106.447	30.4519
RFP+	10	2018-04-11 20:56:42.290	40	369.229	114.437	30.9935
RFP+	10	2018-04-11 21:11:40.800	41	372.775	123.22	33.0547
RFP+	10	2018-04-11 21:26:41.810	42	390.653	125.895	32.2268
RFP+	10	2018-04-11 21:41:42.210	43	381.816	121.349	31.782
RFP+	10	2018-04-11 21:56:43.750	44	379.706	133.888	35.2609
RFP+	10	2018-04-11 22:11:43.570	45	395.932	127.745	32.2643
RFP+	10	2018-04-11 22:26:43.160	46	389.054	132.831	34.142
RFP+	10	2018-04-11 22:41:45.610	47	380.575	133.536	35.0878
RFP+	10	2018-04-11 22:56:44.590	48	394.009	149.125	37.8481
RFP+	10	2018-04-11 23:11:44.550	49	393.173	155.301	39.4994
RFP+	10	2018-04-11 23:26:44.310	50	391.763	146.291	37.3416
RFP+	10	2018-04-11 23:41:44.590	51	394.683	149.357	37.8424
RFP+	10	2018-04-11 23:56:44.520	52	394.721	148.629	37.6542
RFP+	10	2018-04-12 00:11:42.270	53	408.874	161.209	39.4276
RFP+	10	2018-04-12 00:26:41.800	54	395.8	154.214	38.9627
RFP+	10	2018-04-12 00:41:41.730	55	403.348	160.795	39.8652
RFP+	10	2018-04-12 00:56:42.680	56	402.099	160.995	40.0387
RFP+	10	2018-04-12 01:11:43.860	57	411.969	171.575	41.6476
RFP+	10	2018-04-12 01:26:43.530	58	411.227	176.118	42.8275
RFP+	10	2018-04-12 01:41:44.440	59	407.005	172.323	42.3392
RFP+	10	2018-04-12 01:56:43.310	60	420.504	182.673	43.4414
RFP+	10	2018-04-12 02:11:43.530	61	414.369	181.166	43.7209
RFP+	10	2018-04-12 02:26:43.870	62	400.917	179.837	44.8563
RFP+	10	2018-04-12 02:41:43.890	63	405.229	170.829	42.1562
RFP+	10	2018-04-12 02:56:43.120	64	415.252	189.638	45.6681
RFP+	10	2018-04-12 03:11:44.120	65	408.465	184.187	45.0926
RFP+	10	2018-04-12 03:26:44.110	66	415.537	186.146	44.7964
RFP+	10	2018-04-12 03:41:44.670	67	418.759	186.416	44.5162
RFP+	10	2018-04-12 03:56:43.670	68	442.724	196.794	44.4507
RFP+	10	2018-04-12 04:11:44.990	69	433.571	197.445	45.5393
RFP+	10	2018-04-12 04:26:44.500	70	432.787	196.37	45.3732
RFP+	10	2018-04-12 04:41:43.990	71	424.287	193.26	45.5492
RFP+	10	2018-04-12 04:56:42.880	72	410.383	192.985	47.0256
RFP+	10	2018-04-12 05:11:43.500	73	416.853	203.684	48.8625
RFP+	10	2018-04-12 05:26:43.760	74	414.381	199.206	48.0732
RFP+	10	2018-04-12 05:41:43.690	75	399.808	204.865	51.2409
RFP+	10	2018-04-12 05:56:43.720	76	404.335	206.693	51.1192
RFP+	10	2018-04-12 06:11:43.530	77	417.786	213.965	51.214
RFP+	10	2018-04-12 06:26:44.680	78	417.531	214.792	51.4434
RFP+	10	2018-04-12 06:41:43.020	79	408.184	213.646	52.3406
RFP+	10	2018-04-12 06:56:42.270	80	410.498	220.637	53.7487
RFP+	10	2018-04-12 07:11:42.170	81	420.837	220.768	52.4593
RFP+	10	2018-04-12 07:26:42.790	82	425.706	221.273	51.9779
RFP+	10	2018-04-12 07:41:42.050	83	439.634	220.164	50.079
RFP+	10	2018-04-12 07:56:42.390	84	437.777	227.747	52.0236
RFP+	10	2018-04-12 08:11:42.130	85	438.128	226.434	51.6822
RFP+	10	2018-04-12 08:26:42.530	86	447.161	227.366	50.8465
RFP+	10	2018-04-12 08:41:42.670	87	429.235	216.286	50.3886
RFP+	10	2018-04-12 08:56:42.230	88	443.896	230.317	51.8854
RFP+	10	2018-04-12 09:11:42.380	89	418.325	224.716	53.7179
RFP+	10	2018-04-12 09:26:43.370	90	429.979	222.612	51.7728
RFP+	10	2018-04-12 09:41:42.810	91	438.144	232.652	53.0994
RFP+	10	2018-04-12 09:56:43.140	92	444.777	241.954	54.3989
RFP+	10	2018-04-12 10:11:43.130	93	450.455	231.791	51.4571
RFP+	10	2018-04-12 10:26:42.760	94	431.912	222.642	51.548
RFP+	10	2018-04-12 10:41:42.700	95	437.085	233.36	53.3902
RFP+	10	2018-04-12 10:56:42.590	96	435.895	225.528	51.739
RFP+	10	2018-04-12 11:11:42.330	97	452.864	241.28	53.2787
Tu	01	2018-04-11 11:18:16.200	1	305.1	4.57906	1.50084
Tu	01	2018-04-11 11:32:50.630	2	300.23	5.95646	1.98397
Tu	01	2018-04-11 11:47:44.310	3	318.016	7.24966	2.27965
Tu	01	2018-04-11 12:02:36.270	4	299.606	7.02224	2.34383
Tu	01	2018-04-11 12:17:36.890	5	303.943	6.867	2.2593
Tu	01	2018-04-11 12:32:40.450	6	311.028	7.95408	2.55735
Tu	01	2018-04-11 12:47:37.910	7	321.232	5.90911	1.83952
Tu	01	2018-04-11 13:02:37.110	8	316.154	9.23026	2.91955
Tu	01	2018-04-11 13:17:35.560	9	330.326	6.67745	2.02148
Tu	01	2018-04-11 13:32:37.350	10	314.775	7.59161	2.41176
Tu	01	2018-04-11 13:47:38.810	11	326.248	7.8486	2.40572
Tu	01	2018-04-11 14:02:39.550	12	328.463	7.7799	2.36858
Tu	01	2018-04-11 14:17:37.580	13	340.377	7.80498	2.29304
Tu	01	2018-04-11 14:32:39.180	14	356.792	7.5924	2.12796
Tu	01	2018-04-11 14:47:41.910	15	341.303	7.24852	2.12378
Tu	01	2018-04-11 15:02:40.530	16	333.086	7.6761	2.30454
Tu	01	2018-04-11 15:17:39.890	17	339.926	9.41464	2.76961
Tu	01	2018-04-11 15:32:40.430	18	347.695	7.72367	2.22139
Tu	01	2018-04-11 15:47:42.980	19	364.05	9.59186	2.63477
Tu	01	2018-04-11 16:02:41.350	20	350.865	10.5696	3.01244
Tu	01	2018-04-11 16:17:40.540	21	350.118	10.6414	3.03939
Tu	01	2018-04-11 16:32:39.520	22	343.707	10.6989	3.11279
Tu	01	2018-04-11 16:47:39.620	23	360.674	9.66067	2.67851
Tu	01	2018-04-11 17:02:42.290	24	349.596	11.4012	3.26125
Tu	01	2018-04-11 17:17:43.190	25	358.53	11.1549	3.11129
Tu	01	2018-04-11 17:32:40.890	26	353.91	11.2317	3.17361
Tu	01	2018-04-11 17:47:41.430	27	358.12	15.3843	4.29584
Tu	01	2018-04-11 18:02:40.380	28	350.474	12.129	3.46074
Tu	01	2018-04-11 18:17:38.830	29	354.431	13.1334	3.7055
Tu	01	2018-04-11 18:32:40.710	30	341.003	12.6123	3.69859
Tu	01	2018-04-11 18:47:42.160	31	358.387	13.0217	3.63341
Tu	01	2018-04-11 19:02:41.530	32	348.2	14.9616	4.29685
Tu	01	2018-04-11 19:17:41.350	33	371.178	16.0384	4.32096
Tu	01	2018-04-11 19:32:42.180	34	354.904	13.5054	3.80537
Tu	01	2018-04-11 19:47:41.490	35	363.498	16.1185	4.43426
Tu	01	2018-04-11 20:02:42.670	36	361.805	16.3376	4.51558
Tu	01	2018-04-11 20:17:44.810	37	381.038	14.6102	3.8343
Tu	01	2018-04-11 20:32:43.160	38	352.363	16.8211	4.77379
Tu	01	2018-04-11 20:47:42.400	39	372.283	16.905	4.54089
Tu	01	2018-04-11 21:02:45.020	40	375.898	16.2214	4.31536
Tu	01	2018-04-11 21:17:44.610	41	372.933	19.5553	5.24364
Tu	01	2018-04-11 21:32:45.600	42	367.67	18.7755	5.10662
Tu	01	2018-04-11 21:47:43.800	43	373.025	20.7895	5.57324
Tu	01	2018-04-11 22:02:45.500	44	381.83	18.6129	4.87464
Tu	01	2018-04-11 22:17:45.660	45	353.83	21.0315	5.94397
Tu	01	2018-04-11 22:32:44.910	46	360.341	23.0017	6.38333
Tu	01	2018-04-11 22:47:49.230	47	377.33	25.1868	6.67501
Tu	01	2018-04-11 23:02:46.800	48	360.616	23.4248	6.49578
Tu	01	2018-04-11 23:17:48.420	49	366.352	22.3256	6.09404
Tu	01	2018-04-11 23:32:46.510	50	351.135	22.5589	6.42456
Tu	01	2018-04-11 23:47:45.960	51	365.188	23.8096	6.51981
Tu	01	2018-04-12 00:02:46.680	52	342.7	21.6235	6.30973
Tu	01	2018-04-12 00:17:43.220	53	349.752	23.013	6.5798
Tu	01	2018-04-12 00:32:42.300	54	342.427	25.3148	7.39276
Tu	01	2018-04-12 00:47:44.770	55	364.887	24.8623	6.8137
Tu	01	2018-04-12 01:02:44.160	56	351.74	25.064	7.12571
Tu	01	2018-04-12 01:17:46.320	57	361.019	26.0455	7.21445
Tu	01	2018-04-12 01:32:43.500	58	353.767	25.1392	7.10617
Tu	01	2018-04-12 01:47:45.990	59	373.673	30.1518	8.06903
Tu	01	2018-04-12 02:02:44.280	60	380.615	25.9922	6.82899
Tu	01	2018-04-12 02:17:46.100	61	378.856	28.3334	7.47867
Tu	01	2018-04-12 02:32:44.550	62	362.534	29.0054	8.00074
Tu	01	2018-04-12 02:47:44.740	63	388.99	23.7993	6.11822
Tu	01	2018-04-12 03:02:45.430	64	383.511	22.8098	5.94762
Tu	01	2018-04-12 03:17:46.850	65	392.717	25.3208	6.4476
Tu	01	2018-04-12 03:32:48.000	66	383.683	27.0591	7.05246
Tu	01	2018-04-12 03:47:46.900	67	398.833	24.754	6.2066
Tu	01	2018-04-12 04:02:47.960	68	398.032	28.7821	7.2311
Tu	01	2018-04-12 04:17:47.500	69	392.621	28.0774	7.15128
Tu	01	2018-04-12 04:32:47.170	70	392.117	28.0828	7.16184
Tu	01	2018-04-12 04:47:46.960	71	397.766	26.9872	6.7847
Tu	01	2018-04-12 05:02:45.940	72	379.31	28.2744	7.45418
Tu	01	2018-04-12 05:17:45.920	73	394.081	30.0177	7.61715
Tu	01	2018-04-12 05:32:47.580	74	374.063	27.2287	7.27917
Tu	01	2018-04-12 05:47:47.470	75	388.798	34.0149	8.74873
Tu	01	2018-04-12 06:02:46.550	76	386.426	33.7576	8.73584
Tu	01	2018-04-12 06:17:48.600	77	388.266	30.4765	7.84941
Tu	01	2018-04-12 06:32:49.280	78	378.125	30.3152	8.01723
Tu	01	2018-04-12 06:47:48.090	79	390.217	32.4424	8.31393
Tu	01	2018-04-12 07:02:45.430	80	373.967	29.8261	7.97561
Tu	01	2018-04-12 07:17:45.540	81	367.98	31.3668	8.52407
Tu	01	2018-04-12 07:32:47.480	82	369.024	29.2646	7.93025
Tu	01	2018-04-12 07:47:45.580	83	385.681	30.1494	7.81719
Tu	01	2018-04-12 08:02:46.730	84	374.547	34.942	9.32914
Tu	01	2018-04-12 08:17:47.060	85	378.612	31.9528	8.43945
Tu	01	2018-04-12 08:32:46.420	86	367.441	33.7943	9.19722
Tu	01	2018-04-12 08:47:45.450	87	379.634	35.0595	9.23507
Tu	01	2018-04-12 09:02:44.830	88	367.043	34.8269	9.48851
Tu	01	2018-04-12 09:17:48.960	89	375.489	34.8749	9.28788
Tu	01	2018-04-12 09:32:49.500	90	370.985	37.4684	10.0997
Tu	01	2018-04-12 09:47:45.680	91	387.348	35.4529	9.15271
Tu	01	2018-04-12 10:02:47.640	92	355.008	32.4488	9.14032
Tu	01	2018-04-12 10:17:48.260	93	365.682	38.5734	10.5483
Tu	01	2018-04-12 10:32:48.230	94	373.095	31.6689	8.48818
Tu	01	2018-04-12 10:47:48.350	95	383.513	36.8702	9.6138
Tu	01	2018-04-12 11:02:48.220	96	370.209	34.3495	9.27841
Tu	01	2018-04-12 11:17:46.500	97	377.084	34.6814	9.19726
Tu	02	2018-04-11 11:18:35.730	1	308.419	1.57603	0.511002
Tu	02	2018-04-11 11:33:07.350	2	303.006	3.13107	1.03334
Tu	02	2018-04-11 11:48:02.220	3	317.667	1.25825	0.39609
Tu	02	2018-04-11 12:02:53.900	4	317.413	2.18877	0.689565
Tu	02	2018-04-11 12:17:54.580	5	315.083	1.44767	0.459456
Tu	02	2018-04-11 12:32:58.180	6	307.817	2.62119	0.851542
Tu	02	2018-04-11 12:47:55.330	7	326.023	3.15402	0.967423
Tu	02	2018-04-11 13:02:54.670	8	307.029	3.57657	1.1649
Tu	02	2018-04-11 13:17:53.150	9	311.278	6.58783	2.11638
Tu	02	2018-04-11 13:32:54.930	10	302.114	5.12476	1.6963
Tu	02	2018-04-11 13:47:56.440	11	314.959	3.37554	1.07174
Tu	02	2018-04-11 14:02:56.990	12	321.713	3.99817	1.24278
Tu	02	2018-04-11 14:17:54.880	13	320.731	4.78522	1.49197
Tu	02	2018-04-11 14:32:56.730	14	326.637	5.80062	1.77586
Tu	02	2018-04-11 14:47:59.400	15	341.451	6.15029	1.80122
Tu	02	2018-04-11 15:02:57.940	16	331.05	7.4552	2.25199
Tu	02	2018-04-11 15:17:57.300	17	334.173	5.63898	1.68744
Tu	02	2018-04-11 15:32:57.870	18	324.858	5.84551	1.79941
Tu	02	2018-04-11 15:48:00.530	19	343.033	7.65478	2.2315
Tu	02	2018-04-11 16:02:58.620	20	336.54	7.01425	2.08423
Tu	02	2018-04-11 16:17:57.920	21	341.851	7.11472	2.08123
Tu	02	2018-04-11 16:32:56.800	22	344.778	8.77997	2.54656
Tu	02	2018-04-11 16:47:56.830	23	359.313	9.00614	2.50649
Tu	02	2018-04-11 17:02:59.460	24	344.572	7.88761	2.2891
Tu	02	2018-04-11 17:18:00.520	25	337.085	8.35947	2.47993
Tu	02	2018-04-11 17:32:58.000	26	346.764	9.57266	2.76057
Tu	02	2018-04-11 17:47:58.590	27	349.329	8.17077	2.33899
Tu	02	2018-04-11 18:02:57.600	28	346.525	9.56073	2.75903
Tu	02	2018-04-11 18:17:56.020	29	347.116	10.8174	3.11637
Tu	02	2018-04-11 18:32:57.890	30	345.358	10.0936	2.92265
Tu	02	2018-04-11 18:47:59.290	31	354.664	10.0418	2.83135
Tu	02	2018-04-11 19:02:58.720	32	348.207	9.1135	2.61727
Tu	02	2018-04-11 19:17:58.470	33	367.146	9.88521	2.69245
Tu	02	2018-04-11 19:32:59.570	34	364.417	9.58266	2.62959
Tu	02	2018-04-11 19:47:58.380	35	361.225	8.06794	2.23349
Tu	02	2018-04-11 20:02:59.220	36	376.479	8.00987	2.12757
Tu	02	2018-04-11 20:18:01.520	37	383.332	10.4104	2.71577
Tu	02	2018-04-11 20:32:59.890	38	371.084	9.34252	2.51763
Tu	02	2018-04-11 20:47:59.090	39	372.729	10.4941	2.81549
Tu	02	2018-04-11 21:03:01.680	40	378.598	10.4092	2.7494
Tu	02	2018-04-11 21:18:01.170	41	384.034	9.6352	2.50895
Tu	02	2018-04-11 21:33:02.200	42	385.018	10.5849	2.74919
Tu	02	2018-04-11 21:48:00.730	43	373.978	11.988	3.20555
Tu	02	2018-04-11 22:03:02.080	44	363.378	10.3062	2.83622
Tu	02	2018-04-11 22:18:02.230	45	366.786	12.4139	3.38451
Tu	02	2018-04-11 22:33:01.480	46	369.225	11.0732	2.99903
Tu	02	2018-04-11 22:48:06.370	47	373.464	11.3844	3.04832
Tu	02	2018-04-11 23:03:03.640	48	364.136	13.9643	3.8349
Tu	02	2018-04-11 23:18:05.470	49	371.315	11.1151	2.99343
Tu	02	2018-04-11 23:33:03.460	50	346.347	9.75624	2.8169
Tu	02	2018-04-11 23:48:02.810	51	350.802	14.8772	4.24091
Tu	02	2018-04-12 00:03:03.710	52	364.13	12.9409	3.55393
Tu	02	2018-04-12 00:18:00.260	53	355.744	13.612	3.82634
Tu	02	2018-04-12 00:32:59.320	54	371.212	12.3191	3.31862
Tu	02	2018-04-12 00:48:01.680	55	373.222	13.033	3.49202
Tu	02	2018-04-12 01:03:01.120	56	370.81	15.1679	4.09048
Tu	02	2018-04-12 01:18:03.300	57	381.027	16.3688	4.29597
Tu	02	2018-04-12 01:33:00.660	58	361.591	18.8001	5.19928
Tu	02	2018-04-12 01:48:02.770	59	379.348	14.7479	3.88769
Tu	02	2018-04-12 02:03:01.320	60	362.014	18.7316	5.17427
Tu	02	2018-04-12 02:18:03.040	61	354.019	18.0082	5.08679
Tu	02	2018-04-12 02:33:01.570	62	358.709	16.5854	4.62363
Tu	02	2018-04-12 02:48:01.860	63	362.1	21.631	5.97377
Tu	02	2018-04-12 03:03:02.330	64	359.183	18.3694	5.11422
Tu	02	2018-04-12 03:18:03.810	65	372.73	16.4629	4.41683
Tu	02	2018-04-12 03:33:05.190	66	373.109	22.7707	6.10298
Tu	02	2018-04-12 03:48:03.900	67	386.51	20.7387	5.36564
Tu	02	2018-04-12 04:03:04.710	68	372.677	18.3158	4.91465
Tu	02	2018-04-12 04:18:04.610	69	380.19	20.7717	5.46351
Tu	02	2018-04-12 04:33:04.060	70	371.335	21.4235	5.76931
Tu	02	2018-04-12 04:48:03.840	71	371.879	21.2246	5.7074
Tu	02	2018-04-12 05:03:02.940	72	371.821	22.626	6.0852
Tu	02	2018-04-12 05:18:03.100	73	379.476	23.1832	6.10927
Tu	02	2018-04-12 05:33:04.570	74	374.591	25.5384	6.81769
Tu	02	2018-04-12 05:48:04.580	75	391.924	24.486	6.24764
Tu	02	2018-04-12 06:03:03.500	76	382.782	26.6308	6.95716
Tu	02	2018-04-12 06:18:05.670	77	395.827	30.0528	7.59242
Tu	02	2018-04-12 06:33:06.240	78	382.062	30.0368	7.86177
Tu	02	2018-04-12 06:48:05.100	79	392.306	26.7771	6.82556
Tu	02	2018-04-12 07:03:02.280	80	375.086	29.6501	7.9049
Tu	02	2018-04-12 07:18:02.540	81	373.437	28.4174	7.60971
Tu	02	2018-04-12 07:33:04.290	82	373.1	31.2211	8.36803
Tu	02	2018-04-12 07:48:02.470	83	372.881	28.3779	7.61045
Tu	02	2018-04-12 08:03:03.780	84	377.067	28.444	7.5435
Tu	02	2018-04-12 08:18:04.150	85	391.093	24.7808	6.33629
Tu	02	2018-04-12 08:33:03.630	86	373.513	26.3381	7.05145
Tu	02	2018-04-12 08:48:02.420	87	390.395	29.7141	7.6113
Tu	02	2018-04-12 09:03:02.120	88	386.418	31.6901	8.20098
Tu	02	2018-04-12 09:18:05.730	89	378.587	32.391	8.55575
Tu	02	2018-04-12 09:33:06.630	90	387.773	30.9807	7.98939
Tu	02	2018-04-12 09:48:02.840	91	379.934	34.8428	9.17075
Tu	02	2018-04-12 10:03:04.850	92	364.828	37.099	10.1689
Tu	02	2018-04-12 10:18:05.950	93	373.562	38.2508	10.2395
Tu	02	2018-04-12 10:33:05.460	94	375.128	35.1673	9.37475
Tu	02	2018-04-12 10:48:05.570	95	358.702	40.6628	11.3361
Tu	02	2018-04-12 11:03:05.690	96	367.323	35.1941	9.58124
Tu	02	2018-04-12 11:18:03.780	97	371.495	35.6272	9.59022
Tu	03	2018-04-11 11:18:54.280	1	332.371	8.96002	2.69579
Tu	03	2018-04-11 11:33:24.290	2	328.251	8.14395	2.48102
Tu	03	2018-04-11 11:48:20.940	3	360.344	8.73833	2.425
Tu	03	2018-04-11 12:03:11.100	4	335.783	9.26398	2.75892
Tu	03	2018-04-11 12:18:11.490	5	350.495	8.60661	2.45556
Tu	03	2018-04-11 12:33:15.210	6	349.999	8.72042	2.49155
Tu	03	2018-04-11 12:48:12.450	7	354.673	8.28091	2.3348
Tu	03	2018-04-11 13:03:11.640	8	323.954	8.85584	2.73367
Tu	03	2018-04-11 13:18:10.220	9	343.652	9.6377	2.8045
Tu	03	2018-04-11 13:33:11.930	10	348.093	8.92778	2.56477
Tu	03	2018-04-11 13:48:13.710	11	352.806	7.8759	2.23236
Tu	03	2018-04-11 14:03:14.170	12	339.324	9.26673	2.73094
Tu	03	2018-04-11 14:18:12.000	13	354.592	13.3381	3.76152
Tu	03	2018-04-11 14:33:14.030	14	329.637	12.5314	3.80157
Tu	03	2018-04-11 14:48:16.590	15	354.324	12.241	3.45474
Tu	03	2018-04-11 15:03:15.320	16	356.438	10.0594	2.82221
Tu	03	2018-04-11 15:18:14.460	17	358.573	12.341	3.44171
Tu	03	2018-04-11 15:33:15.040	18	371.37	11.9185	3.20933
Tu	03	2018-04-11 15:48:17.430	19	376.106	15.5202	4.12654
Tu	03	2018-04-11 16:03:15.850	20	368.598	11.7315	3.18275
Tu	03	2018-04-11 16:18:15.000	21	380.986	14.1392	3.7112
Tu	03	2018-04-11 16:33:14.100	22	363.995	13.324	3.66048
Tu	03	2018-04-11 16:48:14.020	23	376.342	12.7151	3.37861
Tu	03	2018-04-11 17:03:16.670	24	375.196	11.8093	3.14751
Tu	03	2018-04-11 17:18:17.830	25	370.686	15.9469	4.30199
Tu	03	2018-04-11 17:33:15.430	26	368.938	15.8197	4.2879
Tu	03	2018-04-11 17:48:15.870	27	379.321	16.4073	4.32544
Tu	03	2018-04-11 18:03:15.000	28	355.581	17.2181	4.84224
Tu	03	2018-04-11 18:18:13.320	29	379.542	17.3176	4.56276
Tu	03	2018-04-11 18:33:15.190	30	375.53	19.2117	5.11589
Tu	03	2018-04-11 18:48:16.540	31	376.375	18.4764	4.90904
Tu	03	2018-04-11 19:03:16.010	32	362.971	19.6534	5.41458
Tu	03	2018-04-11 19:18:15.800	33	373.681	19.6269	5.25233
Tu	03	2018-04-11 19:33:16.780	34	382.978	17.5428	4.58063
Tu	03	2018-04-11 19:48:15.420	35	385.772	22.4015	5.80693
Tu	03	2018-04-11 20:03:16.280	36	376.745	23.1534	6.14564
Tu	03	2018-04-11 20:18:18.530	37	384.636	24.0007	6.23985
Tu	03	2018-04-11 20:33:17.010	38	381.671	21.7583	5.70081
Tu	03	2018-04-11 20:48:16.110	39	404.602	23.3463	5.7702
Tu	03	2018-04-11 21:03:18.780	40	387.637	21.6174	5.57671
Tu	03	2018-04-11 21:18:18.350	41	393.957	21.8618	5.54927
Tu	03	2018-04-11 21:33:19.140	42	398.845	21.6107	5.41832
Tu	03	2018-04-11 21:48:17.840	43	395.956	23.8204	6.01592
Tu	03	2018-04-11 22:03:19.290	44	398.239	26.2983	6.60366
Tu	03	2018-04-11 22:18:18.830	45	405.569	26.3538	6.49798
Tu	03	2018-04-11 22:33:18.760	46	414.226	25.1121	6.06241
Tu	03	2018-04-11 22:48:23.730	47	394.522	25.8361	6.54872
Tu	03	2018-04-11 23:03:20.490	48	401.148	24.2679	6.04962
Tu	03	2018-04-11 23:18:22.370	49	401.791	24.0992	5.99795
Tu	03	2018-04-11 23:33:20.370	50	400.408	25.7987	6.44309
Tu	03	2018-04-11 23:48:20.220	51	413.659	21.8714	5.28731
Tu	03	2018-04-12 00:03:20.970	52	411.618	24.6949	5.99949
Tu	03	2018-04-12 00:18:17.590	53	428.392	28.4206	6.63425
Tu	03	2018-04-12 00:33:16.710	54	409.889	28.319	6.90894
Tu	03	2018-04-12 00:48:18.920	55	398.977	27.5902	6.91524
Tu	03	2018-04-12 01:03:18.140	56	396.156	27.4086	6.91864
Tu	03	2018-04-12 01:18:20.460	57	408.548	27.5657	6.74724
Tu	03	2018-04-12 01:33:17.710	58	401.519	26.7612	6.665
Tu	03	2018-04-12 01:48:19.840	59	403.965	27.5332	6.81574
Tu	03	2018-04-12 02:03:18.210	60	387.701	25.8715	6.67306
Tu	03	2018-04-12 02:18:20.490	61	386.113	29.9501	7.75682
Tu	03	2018-04-12 02:33:18.530	62	382.793	29.18	7.62293
Tu	03	2018-04-12 02:48:18.990	63	401.802	31.4023	7.81536
Tu	03	2018-04-12 03:03:19.440	64	390.651	27.0515	6.92472
Tu	03	2018-04-12 03:18:21.090	65	393.986	30.1593	7.65491
Tu	03	2018-04-12 03:33:22.500	66	416.876	29.0494	6.96834
Tu	03	2018-04-12 03:48:20.990	67	417.303	30.5377	7.31786
Tu	03	2018-04-12 04:03:21.790	68	416.224	29.2228	7.02092
Tu	03	2018-04-12 04:18:21.880	69	405.517	33.1225	8.16795
Tu	03	2018-04-12 04:33:21.190	70	405.089	34.4943	8.51524
Tu	03	2018-04-12 04:48:21.080	71	427.452	32.6049	7.62773
Tu	03	2018-04-12 05:03:19.840	72	410.812	42.4228	10.3266
Tu	03	2018-04-12 05:18:20.260	73	428.041	34.5688	8.07605
Tu	03	2018-04-12 05:33:22.110	74	431.51	37.6516	8.72554
Tu	03	2018-04-12 05:48:21.900	75	428.775	42.7807	9.97742
Tu	03	2018-04-12 06:03:20.630	76	417.348	39.4548	9.45367
Tu	03	2018-04-12 06:18:22.690	77	420.555	47.427	11.2772
Tu	03	2018-04-12 06:33:23.450	78	418.117	40.7926	9.75626
Tu	03	2018-04-12 06:48:22.270	79	421.287	41.8272	9.92843
Tu	03	2018-04-12 07:03:19.010	80	406.778	42.8006	10.5219
Tu	03	2018-04-12 07:18:19.640	81	419.723	46.6399	11.112
Tu	03	2018-04-12 07:33:21.740	82	412.811	45.9025	11.1195
Tu	03	2018-04-12 07:48:19.690	83	434.799	48.4483	11.1427
Tu	03	2018-04-12 08:03:20.830	84	419.619	51.3885	12.2465
Tu	03	2018-04-12 08:18:21.380	85	405.081	53.1711	13.126
Tu	03	2018-04-12 08:33:21.100	86	421.994	48.943	11.598
Tu	03	2018-04-12 08:48:19.800	87	412.936	49.9091	12.0864
Tu	03	2018-04-12 09:03:18.860	88	399.375	49.4632	12.3851
Tu	03	2018-04-12 09:18:22.770	89	410.683	48.2683	11.7532
Tu	03	2018-04-12 09:33:24.000	90	407.459	51.3424	12.6006
Tu	03	2018-04-12 09:48:20.280	91	415.894	52.5801	12.6427
Tu	03	2018-04-12 10:03:21.960	92	425.686	53.0482	12.4618
Tu	03	2018-04-12 10:18:22.920	93	420.503	56.1707	13.358
Tu	03	2018-04-12 10:33:22.610	94	408.381	59.6216	14.5995
Tu	03	2018-04-12 10:48:22.710	95	415.446	58.4028	14.0579
Tu	03	2018-04-12 11:03:22.930	96	422.836	57.7839	13.6658
Tu	03	2018-04-12 11:18:21.040	97	410.629	59.455	14.479
Tu	04	2018-04-11 11:19:15.890	1	313.408	7.76205	2.47666
Tu	04	2018-04-11 11:33:41.720	2	299.26	8.61234	2.87788
Tu	04	2018-04-11 11:48:38.770	3	308.948	8.57288	2.77486
Tu	04	2018-04-11 12:03:28.640	4	306.585	7.32777	2.39013
Tu	04	2018-04-11 12:18:28.800	5	312.012	8.58728	2.75223
Tu	04	2018-04-11 12:33:32.870	6	303.218	9.21484	3.03901
Tu	04	2018-04-11 12:48:30.030	7	302.165	9.86199	3.26378
Tu	04	2018-04-11 13:03:29.270	8	284.898	9.73515	3.41706
Tu	04	2018-04-11 13:18:27.830	9	309.247	7.45886	2.41194
Tu	04	2018-04-11 13:33:29.290	10	309.732	7.70216	2.48672
Tu	04	2018-04-11 13:48:31.300	11	304.468	9.77922	3.21191
Tu	04	2018-04-11 14:03:32.250	12	308.144	8.40893	2.7289
Tu	04	2018-04-11 14:18:29.840	13	308.952	9.91416	3.20897
Tu	04	2018-04-11 14:33:31.190	14	294.021	9.21552	3.1343
Tu	04	2018-04-11 14:48:34.140	15	308.356	8.77415	2.84546
Tu	04	2018-04-11 15:03:33.010	16	306.733	10.4761	3.41539
Tu	04	2018-04-11 15:18:32.380	17	316.411	11.9223	3.76799
Tu	04	2018-04-11 15:33:32.660	18	331.011	11.3596	3.43179
Tu	04	2018-04-11 15:48:34.980	19	318.908	10.9696	3.43974
Tu	04	2018-04-11 16:03:33.830	20	312.907	9.78404	3.12682
Tu	04	2018-04-11 16:18:32.770	21	325.071	9.36783	2.88178
Tu	04	2018-04-11 16:33:32.010	22	326.098	11.5909	3.55441
Tu	04	2018-04-11 16:48:31.820	23	329.501	12.8589	3.90253
Tu	04	2018-04-11 17:03:34.330	24	316.048	11.048	3.49567
Tu	04	2018-04-11 17:18:35.840	25	334.048	10.7006	3.20331
Tu	04	2018-04-11 17:33:33.100	26	320.48	13.5421	4.22555
Tu	04	2018-04-11 17:48:33.800	27	346.323	14.0089	4.04505
Tu	04	2018-04-11 18:03:32.780	28	325.364	11.1037	3.41271
Tu	04	2018-04-11 18:18:31.370	29	326.633	10.9623	3.35615
Tu	04	2018-04-11 18:33:32.690	30	324.768	11.912	3.66786
Tu	04	2018-04-11 18:48:34.620	31	322.57	12.2908	3.81029
Tu	04	2018-04-11 19:03:33.670	32	306.855	14.4489	4.7087
Tu	04	2018-04-11 19:18:33.440	33	337.96	15.7128	4.64929
Tu	04	2018-04-11 19:33:34.690	34	314.466	17.3258	5.50961
Tu	04	2018-04-11 19:48:33.250	35	330.645	17.9611	5.43215
Tu	04	2018-04-11 20:03:34.050	36	327.842	18.818	5.73997
Tu	04	2018-04-11 20:18:36.420	37	325.773	18.5969	5.70856
Tu	04	2018-04-11 20:33:34.730	38	308.638	17.8504	5.78361
Tu	04	2018-04-11 20:48:33.800	39	346.645	18.9639	5.47069
Tu	04	2018-04-11 21:03:36.470	40	315.086	17.9917	5.71008
Tu	04	2018-04-11 21:18:35.820	41	331.174	24.0109	7.25022
Tu	04	2018-04-11 21:33:37.000	42	329.118	21.3052	6.47343
Tu	04	2018-04-11 21:48:35.860	43	349.752	22.7126	6.49391
Tu	04	2018-04-11 22:03:37.090	44	324.309	21.0608	6.49406
Tu	04	2018-04-11 22:18:36.010	45	350.444	20.5488	5.86363
Tu	04	2018-04-11 22:33:36.080	46	342.528	20.738	6.0544
Tu	04	2018-04-11 22:48:41.580	47	350.506	23.0848	6.58612
Tu	04	2018-04-11 23:03:37.930	48	348.016	24.1293	6.93339
Tu	04	2018-04-11 23:18:39.960	49	347.023	20.6599	5.95347
Tu	04	2018-04-11 23:33:38.230	50	376.753	23.1152	6.13538
Tu	04	2018-04-11 23:48:37.720	51	352.543	26.1421	7.41529
Tu	04	2018-04-12 00:03:38.700	52	340.097	26.2841	7.72841
Tu	04	2018-04-12 00:18:34.780	53	345.521	26.181	7.57724
Tu	04	2018-04-12 00:33:34.430	54	332.645	25.2459	7.58942
Tu	04	2018-04-12 00:48:36.430	55	379.491	25.8103	6.80128
Tu	04	2018-04-12 01:03:35.690	56	346.804	30.896	8.90876
Tu	04	2018-04-12 01:18:37.950	57	350.167	29.0732	8.30265
Tu	04	2018-04-12 01:33:35.260	58	347.965	30.2442	8.69173
Tu	04	2018-04-12 01:48:37.690	59	356.175	25.9569	7.28768
Tu	04	2018-04-12 02:03:35.680	60	334.906	30.1437	9.00065
Tu	04	2018-04-12 02:18:37.660	61	342.713	29.8587	8.71245
Tu	04	2018-04-12 02:33:35.780	62	340.1	32.2177	9.473
Tu	04	2018-04-12 02:48:36.510	63	380.256	33.4953	8.80862
Tu	04	2018-04-12 03:03:37.400	64	346.36	29.7484	8.58886
Tu	04	2018-04-12 03:18:38.700	65	344.663	32.1356	9.32378
Tu	04	2018-04-12 03:33:39.740	66	347.467	33.4516	9.62726
Tu	04	2018-04-12 03:48:38.910	67	348.168	34.9231	10.0305
Tu	04	2018-04-12 04:03:39.140	68	360.532	33.2735	9.22899
Tu	04	2018-04-12 04:18:39.570	69	358.163	30.3888	8.48465
Tu	04	2018-04-12 04:33:38.790	70	338.252	29.5381	8.73258
Tu	04	2018-04-12 04:48:38.910	71	391.287	32.5973	8.3308
Tu	04	2018-04-12 05:03:37.370	72	334.963	30.9785	9.24833
Tu	04	2018-04-12 05:18:37.960	73	340.699	36.2962	10.6534
Tu	04	2018-04-12 05:33:39.210	74	347.101	37.5763	10.8257
Tu	04	2018-04-12 05:48:39.590	75	369.257	37.308	10.1035
Tu	04	2018-04-12 06:03:38.030	76	331.489	38.7019	11.6752
Tu	04	2018-04-12 06:18:40.050	77	371.22	37.0036	9.96812
Tu	04	2018-04-12 06:33:40.670	78	348.544	37.3512	10.7163
Tu	04	2018-04-12 06:48:39.740	79	346.659	42.018	12.1209
Tu	04	2018-04-12 07:03:36.480	80	352.908	38.5212	10.9154
Tu	04	2018-04-12 07:18:37.000	81	370.523	41.6419	11.2387
Tu	04	2018-04-12 07:33:39.310	82	355.752	42.3284	11.8983
Tu	04	2018-04-12 07:48:37.480	83	367.515	43.7111	11.8937
Tu	04	2018-04-12 08:03:38.440	84	357.093	41.0092	11.4842
Tu	04	2018-04-12 08:18:39.430	85	365.551	42.5608	11.6429
Tu	04	2018-04-12 08:33:38.880	86	354.346	45.1922	12.7537
Tu	04	2018-04-12 08:48:37.520	87	391.802	45.0366	11.4947
Tu	04	2018-04-12 09:03:36.880	88	367.429	46.9662	12.7824
Tu	04	2018-04-12 09:18:40.290	89	360.879	47.2552	13.0945
Tu	04	2018-04-12 09:33:42.120	90	366.323	46.2815	12.6341
Tu	04	2018-04-12 09:48:38.340	91	351.207	49.1599	13.9974
Tu	04	2018-04-12 10:03:40.120	92	343.179	43.1853	12.5839
Tu	04	2018-04-12 10:18:40.820	93	354.141	46.1147	13.0216
Tu	04	2018-04-12 10:33:40.500	94	361.549	48.8542	13.5125
Tu	04	2018-04-12 10:48:40.500	95	356.254	51.2749	14.3928
Tu	04	2018-04-12 11:03:40.740	96	367.072	48.93	13.3298
Tu	04	2018-04-12 11:18:38.530	97	366.595	54.6218	14.8998
Tu	05	2018-04-11 11:19:37.240	1	352.188	5.45768	1.54965
Tu	05	2018-04-11 11:33:58.860	2	339.554	5.10912	1.50466
Tu	05	2018-04-11 11:48:57.000	3	363.748	4.72541	1.29909
Tu	05	2018-04-11 12:03:46.110	4	338.47	5.228	1.5446
Tu	05	2018-04-11 12:18:46.540	5	357.719	4.81568	1.34622
Tu	05	2018-04-11 12:33:50.200	6	365.556	3.74042	1.02322
Tu	05	2018-04-11 12:48:47.300	7	379.746	4.8304	1.27201
Tu	05	2018-04-11 13:03:46.290	8	363.666	4.27985	1.17686
Tu	05	2018-04-11 13:18:45.180	9	369.506	6.37413	1.72504
Tu	05	2018-04-11 13:33:46.630	10	394.858	5.3262	1.34889
Tu	05	2018-04-11 13:48:48.770	11	382.187	7.01869	1.83645
Tu	05	2018-04-11 14:03:49.110	12	384.483	6.65751	1.73155
Tu	05	2018-04-11 14:18:47.000	13	397.274	5.78604	1.45643
Tu	05	2018-04-11 14:33:48.070	14	388.106	7.71403	1.98761
Tu	05	2018-04-11 14:48:50.770	15	401.478	6.38204	1.58964
Tu	05	2018-04-11 15:03:49.900	16	386.631	6.49448	1.67976
Tu	05	2018-04-11 15:18:49.700	17	397.107	6.5583	1.65152
Tu	05	2018-04-11 15:33:49.520	18	396.555	7.79396	1.96542
Tu	05	2018-04-11 15:48:51.810	19	410.982	9.19341	2.23693
Tu	05	2018-04-11 16:03:50.520	20	398.273	8.23513	2.06771
Tu	05	2018-04-11 16:18:50.040	21	410.216	9.60998	2.34267
Tu	05	2018-04-11 16:33:48.740	22	394.206	8.28828	2.10253
Tu	05	2018-04-11 16:48:48.560	23	405.962	9.26709	2.28275
Tu	05	2018-04-11 17:03:51.520	24	402.491	10.9237	2.71403
Tu	05	2018-04-11 17:18:52.840	25	398.273	9.745	2.44682
Tu	05	2018-04-11 17:33:49.860	26	411.71	9.22844	2.24149
Tu	05	2018-04-11 17:48:50.650	27	422.828	8.31126	1.96564
Tu	05	2018-04-11 18:03:49.920	28	400.723	9.21872	2.30052
Tu	05	2018-04-11 18:18:48.090	29	408.034	11.3929	2.79214
Tu	05	2018-04-11 18:33:49.600	30	420.042	10.4708	2.4928
Tu	05	2018-04-11 18:48:51.330	31	421.793	7.93408	1.88104
Tu	05	2018-04-11 19:03:51.180	32	423.954	10.9909	2.59247
Tu	05	2018-04-11 19:18:50.260	33	408.932	14.9461	3.65491
Tu	05	2018-04-11 19:33:52.200	34	429.613	14.3246	3.33431
Tu	05	2018-04-11 19:48:50.580	35	424.064	14.9129	3.51665
Tu	05	2018-04-11 20:03:51.570	36	412.149	13.6558	3.31332
Tu	05	2018-04-11 20:18:53.780	37	440.762	13.6386	3.09433
Tu	05	2018-04-11 20:33:51.950	38	435.472	15.7118	3.60799
Tu	05	2018-04-11 20:48:51.230	39	435.08	15.1349	3.47866
Tu	05	2018-04-11 21:03:54.050	40	424.041	14.8067	3.4918
Tu	05	2018-04-11 21:18:53.290	41	438.111	15.6242	3.56627
Tu	05	2018-04-11 21:33:54.430	42	436.573	18.1332	4.15352
Tu	05	2018-04-11 21:48:53.380	43	434.921	16.0752	3.69612
Tu	05	2018-04-11 22:03:54.640	44	434.48	20.8191	4.79172
Tu	05	2018-04-11 22:18:53.420	45	446.777	20.1358	4.5069
Tu	05	2018-04-11 22:33:53.430	46	426.564	19.5374	4.58017
Tu	05	2018-04-11 22:48:58.540	47	425.406	20.0334	4.70924
Tu	05	2018-04-11 23:03:55.340	48	424.881	19.5074	4.59126
Tu	05	2018-04-11 23:18:57.440	49	438.775	18.7462	4.2724
Tu	05	2018-04-11 23:33:55.540	50	429.743	18.8132	4.37777
Tu	05	2018-04-11 23:48:55.150	51	440.759	20.1418	4.56979
Tu	05	2018-04-12 00:03:56.080	52	423.38	19.5879	4.62655
Tu	05	2018-04-12 00:18:52.130	53	421.777	19.4227	4.60498
Tu	05	2018-04-12 00:33:51.160	54	412.984	16.9927	4.11462
Tu	05	2018-04-12 00:48:53.630	55	412.263	16.5326	4.01021
Tu	05	2018-04-12 01:03:52.440	56	415.417	20.7073	4.9847
Tu	05	2018-04-12 01:18:54.560	57	434.312	18.9753	4.36905
Tu	05	2018-04-12 01:33:52.140	58	421.664	24.8669	5.89734
Tu	05	2018-04-12 01:48:54.500	59	444.42	24.1152	5.42622
Tu	05	2018-04-12 02:03:52.500	60	426.847	21.5927	5.05866
Tu	05	2018-04-12 02:18:54.450	61	434.294	25.8511	5.95243
Tu	05	2018-04-12 02:33:52.590	62	427.924	26.1159	6.10292
Tu	05	2018-04-12 02:48:53.270	63	442.553	26.5742	6.00476
Tu	05	2018-04-12 03:03:54.240	64	418.668	27.5122	6.57135
Tu	05	2018-04-12 03:18:55.320	65	418.209	27.9203	6.67616
Tu	05	2018-04-12 03:33:56.680	66	410.517	28.2838	6.88981
Tu	05	2018-04-12 03:48:55.930	67	421.328	27.6922	6.57261
Tu	05	2018-04-12 04:03:55.820	68	428.397	26.9323	6.28675
Tu	05	2018-04-12 04:18:56.900	69	429.904	24.7827	5.76471
Tu	05	2018-04-12 04:33:56.200	70	411.154	24.7481	6.01919
Tu	05	2018-04-12 04:48:56.240	71	419.462	27.3035	6.50917
Tu	05	2018-04-12 05:03:54.940	72	417.782	23.8097	5.69908
Tu	05	2018-04-12 05:18:55.120	73	437.684	22.6085	5.16548
Tu	05	2018-04-12 05:33:56.660	74	429.051	21.3475	4.97552
Tu	05	2018-04-12 05:48:56.940	75	431.04	23.1375	5.36784
Tu	05	2018-04-12 06:03:55.640	76	420.791	24.9446	5.92802
Tu	05	2018-04-12 06:18:57.350	77	422.888	26.922	6.36621
Tu	05	2018-04-12 06:33:58.170	78	426.497	24.7864	5.81161
Tu	05	2018-04-12 06:48:56.980	79	430.936	31.5751	7.3271
Tu	05	2018-04-12 07:03:53.680	80	426.703	26.4489	6.19843
Tu	05	2018-04-12 07:18:54.330	81	427.068	28.8966	6.76627
Tu	05	2018-04-12 07:33:56.620	82	414.133	28.3755	6.85179
Tu	05	2018-04-12 07:48:54.560	83	433.987	29.7848	6.86305
Tu	05	2018-04-12 08:03:55.690	84	425.19	36.535	8.59264
Tu	05	2018-04-12 08:18:56.550	85	425.351	32.6234	7.66976
Tu	05	2018-04-12 08:33:56.090	86	421.55	32.4124	7.68886
Tu	05	2018-04-12 08:48:54.910	87	428.657	34.51	8.05073
Tu	05	2018-04-12 09:03:54.290	88	426.977	29.9639	7.01768
Tu	05	2018-04-12 09:18:57.590	89	443.326	38.0326	8.57891
Tu	05	2018-04-12 09:33:59.390	90	444.907	36.0806	8.1097
Tu	05	2018-04-12 09:48:55.520	91	448.055	34.9589	7.80238
Tu	05	2018-04-12 10:03:57.400	92	449.804	33.8158	7.51788
Tu	05	2018-04-12 10:18:58.150	93	442.39	35.9301	8.1218
Tu	05	2018-04-12 10:33:57.540	94	440.876	31.9846	7.25479
Tu	05	2018-04-12 10:48:57.670	95	432.53	36.5712	8.45519
Tu	05	2018-04-12 11:03:57.970	96	433.463	40.1263	9.25715
Tu	05	2018-04-12 11:18:56.010	97	438.088	38.513	8.79115
Tu	06	2018-04-11 11:19:54.690	1	285.185	5.6365	1.97643
Tu	06	2018-04-11 11:34:15.810	2	293.296	5.63181	1.92018
Tu	06	2018-04-11 11:49:14.400	3	298.076	6.3473	2.12942
Tu	06	2018-04-11 12:04:03.640	4	297.414	6.05275	2.03513
Tu	06	2018-04-11 12:19:03.470	5	297.667	6.83502	2.2962
Tu	06	2018-04-11 12:34:07.560	6	303.602	6.85686	2.2585
Tu	06	2018-04-11 12:49:04.580	7	289.366	7.81458	2.70059
Tu	06	2018-04-11 13:04:03.500	8	287.167	6.51734	2.26953
Tu	06	2018-04-11 13:19:02.540	9	281.941	6.34744	2.25134
Tu	06	2018-04-11 13:34:04.130	10	296.782	6.618	2.22992
Tu	06	2018-04-11 13:49:06.040	11	281.791	7.42469	2.63482
Tu	06	2018-04-11 14:04:06.460	12	284.314	6.64798	2.33826
Tu	06	2018-04-11 14:19:04.010	13	286.052	5.93817	2.0759
Tu	06	2018-04-11 14:34:05.360	14	304.806	7.85962	2.57857
Tu	06	2018-04-11 14:49:08.050	15	280.364	7.92756	2.8276
Tu	06	2018-04-11 15:04:07.050	16	277.01	7.41779	2.67781
Tu	06	2018-04-11 15:19:07.150	17	285.908	7.72158	2.70072
Tu	06	2018-04-11 15:34:06.760	18	295.561	8.80001	2.97739
Tu	06	2018-04-11 15:49:09.160	19	281.608	8.02695	2.8504
Tu	06	2018-04-11 16:04:07.730	20	286.24	7.70641	2.69229
Tu	06	2018-04-11 16:19:07.370	21	293.889	8.44714	2.87426
Tu	06	2018-04-11 16:34:06.330	22	289.005	9.16589	3.17153
Tu	06	2018-04-11 16:49:05.990	23	289.821	8.07821	2.78731
Tu	06	2018-04-11 17:04:08.980	24	301.31	8.04331	2.66945
Tu	06	2018-04-11 17:19:10.270	25	309.398	8.88886	2.87296
Tu	06	2018-04-11 17:34:07.440	26	298.807	9.28149	3.10619
Tu	06	2018-04-11 17:49:08.280	27	298.537	8.2359	2.75875
Tu	06	2018-04-11 18:04:07.520	28	310.742	10.4164	3.3521
Tu	06	2018-04-11 18:19:05.770	29	299.129	10.0786	3.36931
Tu	06	2018-04-11 18:34:06.970	30	310.456	9.8201	3.16312
Tu	06	2018-04-11 18:49:08.820	31	294.124	9.41517	3.20109
Tu	06	2018-04-11 19:04:08.690	32	302.367	10.4586	3.45891
Tu	06	2018-04-11 19:19:07.810	33	297.544	8.51694	2.86241
Tu	06	2018-04-11 19:34:09.610	34	294.879	11.7044	3.96922
Tu	06	2018-04-11 19:49:08.130	35	296.358	11.5501	3.89734
Tu	06	2018-04-11 20:04:09.040	36	294.782	11.391	3.86422
Tu	06	2018-04-11 20:19:11.330	37	305.478	9.83282	3.21883
Tu	06	2018-04-11 20:34:08.940	38	312.14	12.5284	4.01372
Tu	06	2018-04-11 20:49:08.620	39	307.953	11.6418	3.78036
Tu	06	2018-04-11 21:04:11.040	40	313.489	12.5616	4.00704
Tu	06	2018-04-11 21:19:10.530	41	310.814	11.5015	3.70045
Tu	06	2018-04-11 21:34:12.030	42	312.452	13.4781	4.31365
Tu	06	2018-04-11 21:49:10.650	43	338.055	12.2055	3.61051
Tu	06	2018-04-11 22:04:11.880	44	329.172	13.6313	4.14108
Tu	06	2018-04-11 22:19:10.060	45	306.777	12.7769	4.16488
Tu	06	2018-04-11 22:34:10.180	46	322.424	13.8005	4.28023
Tu	06	2018-04-11 22:49:15.530	47	319.738	13.5381	4.23413
Tu	06	2018-04-11 23:04:12.530	48	312.643	12.4457	3.9808
Tu	06	2018-04-11 23:19:14.520	49	320.841	12.7934	3.98747
Tu	06	2018-04-11 23:34:12.470	50	309.237	13.5103	4.36893
Tu	06	2018-04-11 23:49:12.040	51	305.527	16.3165	5.34044
Tu	06	2018-04-12 00:04:13.320	52	313.54	17.4512	5.56587
Tu	06	2018-04-12 00:19:09.100	53	330.806	16.9956	5.13763
Tu	06	2018-04-12 00:34:08.100	54	322.814	17.7777	5.50709
Tu	06	2018-04-12 00:49:10.480	55	325.094	20.6323	6.34656
Tu	06	2018-04-12 01:04:09.380	56	325.669	19.3641	5.94594
Tu	06	2018-04-12 01:19:11.670	57	330.371	19.5707	5.92386
Tu	06	2018-04-12 01:34:09.020	58	331.599	19.7591	5.95873
Tu	06	2018-04-12 01:49:11.380	59	327.964	19.4188	5.92101
Tu	06	2018-04-12 02:04:09.240	60	326.529	19.362	5.92964
Tu	06	2018-04-12 02:19:11.280	61	346.465	16.7763	4.84212
Tu	06	2018-04-12 02:34:09.420	62	335.961	18.1709	5.40862
Tu	06	2018-04-12 02:49:09.940	63	338.401	19.9269	5.88856
Tu	06	2018-04-12 03:04:10.890	64	325.92	21.5441	6.61024
Tu	06	2018-04-12 03:19:12.260	65	333.195	23.0473	6.91707
Tu	06	2018-04-12 03:34:13.470	66	333.55	22.9487	6.88016
Tu	06	2018-04-12 03:49:12.930	67	346.174	24.9982	7.22128
Tu	06	2018-04-12 04:04:12.700	68	340.737	24.3825	7.1558
Tu	06	2018-04-12 04:19:13.600	69	332.514	25.0794	7.54238
Tu	06	2018-04-12 04:34:12.950	70	339.192	23.3557	6.88569
Tu	06	2018-04-12 04:49:13.260	71	329.231	25.3209	7.6909
Tu	06	2018-04-12 05:04:11.930	72	339.673	25.6153	7.54116
Tu	06	2018-04-12 05:19:11.830	73	333.419	26.9631	8.08684
Tu	06	2018-04-12 05:34:13.490	74	332.951	28.0426	8.42242
Tu	06	2018-04-12 05:49:13.970	75	327.679	28.3382	8.64817
Tu	06	2018-04-12 06:04:12.740	76	325.608	29.0108	8.90974
Tu	06	2018-04-12 06:19:14.430	77	342.691	27.4239	8.00252
Tu	06	2018-04-12 06:34:15.330	78	343.654	28.2494	8.22029
Tu	06	2018-04-12 06:49:13.800	79	349.817	27.1712	7.76726
Tu	06	2018-04-12 07:04:10.300	80	347.076	24.9842	7.1985
Tu	06	2018-04-12 07:19:11.150	81	347.343	25.769	7.41891
Tu	06	2018-04-12 07:34:13.360	82	348.491	33.0155	9.47383
Tu	06	2018-04-12 07:49:11.340	83	344.83	29.5322	8.56428
Tu	06	2018-04-12 08:04:12.290	84	337.548	34.8429	10.3224
Tu	06	2018-04-12 08:19:13.550	85	343.612	31.989	9.30963
Tu	06	2018-04-12 08:34:12.830	86	338.534	33.0618	9.76618
Tu	06	2018-04-12 08:49:11.590	87	338.75	34.0728	10.0584
Tu	06	2018-04-12 09:04:11.370	88	344.017	33.345	9.69285
Tu	06	2018-04-12 09:19:14.420	89	345.067	35.7106	10.3489
Tu	06	2018-04-12 09:34:15.910	90	347.628	31.795	9.14628
Tu	06	2018-04-12 09:49:12.520	91	350.855	33.9462	9.67528
Tu	06	2018-04-12 10:04:14.480	92	343.701	31.3007	9.10696
Tu	06	2018-04-12 10:19:14.930	93	358.675	35.273	9.83424
Tu	06	2018-04-12 10:34:14.480	94	348.106	32.6983	9.39318
Tu	06	2018-04-12 10:49:14.570	95	384.155	34.4713	8.97327
Tu	06	2018-04-12 11:04:15.310	96	356.911	40.6747	11.3963
Tu	06	2018-04-12 11:19:12.720	97	354.31	33.9159	9.57239
Tu	07	2018-04-11 11:20:14.860	1	255.738	3.31813	1.29747
Tu	07	2018-04-11 11:34:32.120	2	278.363	5.20628	1.87032
Tu	07	2018-04-11 11:49:31.560	3	255.642	3.58347	1.40175
Tu	07	2018-04-11 12:04:20.150	4	258.252	3.64233	1.41038
Tu	07	2018-04-11 12:19:20.080	5	253.787	4.53329	1.78626
Tu	07	2018-04-11 12:34:24.300	6	263.831	3.93137	1.49011
Tu	07	2018-04-11 12:49:21.180	7	251.695	3.84081	1.52598
Tu	07	2018-04-11 13:04:20.110	8	254.688	4.4104	1.73169
Tu	07	2018-04-11 13:19:19.310	9	245.731	5.97882	2.43307
Tu	07	2018-04-11 13:34:20.820	10	249.634	4.08184	1.63513
Tu	07	2018-04-11 13:49:22.670	11	246.355	3.88612	1.57745
Tu	07	2018-04-11 14:04:23.140	12	261.064	4.54621	1.74142
Tu	07	2018-04-11 14:19:20.920	13	241.748	5.67065	2.34568
Tu	07	2018-04-11 14:34:22.190	14	243.588	5.62419	2.3089
Tu	07	2018-04-11 14:49:24.900	15	245.108	5.05892	2.06396
Tu	07	2018-04-11 15:04:23.850	16	253.156	4.62044	1.82514
Tu	07	2018-04-11 15:19:23.860	17	249.307	4.88439	1.95919
Tu	07	2018-04-11 15:34:23.530	18	250.774	5.27398	2.10308
Tu	07	2018-04-11 15:49:25.990	19	250.106	4.62361	1.84866
Tu	07	2018-04-11 16:04:24.350	20	248.491	5.86587	2.3606
Tu	07	2018-04-11 16:19:24.150	21	253.952	6.734	2.65168
Tu	07	2018-04-11 16:34:22.980	22	252.845	8.82544	3.49046
Tu	07	2018-04-11 16:49:22.850	23	244.603	7.44828	3.04505
Tu	07	2018-04-11 17:04:25.570	24	251.76	7.00792	2.78357
Tu	07	2018-04-11 17:19:26.990	25	246.039	5.21194	2.11834
Tu	07	2018-04-11 17:34:24.130	26	244.609	5.79521	2.36918
Tu	07	2018-04-11 17:49:24.830	27	254.673	4.8404	1.90064
Tu	07	2018-04-11 18:04:24.070	28	254.453	5.19887	2.04315
Tu	07	2018-04-11 18:19:22.380	29	260.614	6.58936	2.5284
Tu	07	2018-04-11 18:34:23.640	30	248.393	5.69066	2.29099
Tu	07	2018-04-11 18:49:25.400	31	262.504	6.61887	2.52144
Tu	07	2018-04-11 19:04:25.400	32	251.141	7.05507	2.80921
Tu	07	2018-04-11 19:19:24.450	33	261.313	8.24083	3.15363
Tu	07	2018-04-11 19:34:26.260	34	258.692	7.67508	2.96688
Tu	07	2018-04-11 19:49:24.850	35	253.415	8.81746	3.47945
Tu	07	2018-04-11 20:04:25.630	36	260.023	8.03315	3.0894
Tu	07	2018-04-11 20:19:27.700	37	261.16	8.11745	3.10823
Tu	07	2018-04-11 20:34:25.490	38	258.516	11.1628	4.31804
Tu	07	2018-04-11 20:49:25.170	39	266.619	10.5095	3.94178
Tu	07	2018-04-11 21:04:27.960	40	265.903	10.8893	4.0952
Tu	07	2018-04-11 21:19:26.970	41	257.265	12.8674	5.0016
Tu	07	2018-04-11 21:34:28.690	42	256.942	11.0722	4.3092
Tu	07	2018-04-11 21:49:27.340	43	272.896	10.4899	3.84392
Tu	07	2018-04-11 22:04:28.460	44	264.031	12.8987	4.88528
Tu	07	2018-04-11 22:19:26.820	45	272.204	12.0409	4.42349
Tu	07	2018-04-11 22:34:26.690	46	280.597	14.0836	5.01915
Tu	07	2018-04-11 22:49:31.700	47	279.972	13.2762	4.74197
Tu	07	2018-04-11 23:04:29.090	48	282.496	14.5302	5.1435
Tu	07	2018-04-11 23:19:30.820	49	281.328	14.3779	5.11071
Tu	07	2018-04-11 23:34:28.760	50	281.628	12.7255	4.51857
Tu	07	2018-04-11 23:49:28.390	51	283.199	15.7128	5.54833
Tu	07	2018-04-12 00:04:29.780	52	286.421	14.5494	5.07973
Tu	07	2018-04-12 00:19:25.530	53	283.725	15.2182	5.36373
Tu	07	2018-04-12 00:34:24.740	54	282.838	15.9231	5.62975
Tu	07	2018-04-12 00:49:27.170	55	287.265	17.1026	5.95362
Tu	07	2018-04-12 01:04:26.040	56	274.904	15.2442	5.54529
Tu	07	2018-04-12 01:19:28.070	57	280.457	14.0078	4.99465
Tu	07	2018-04-12 01:34:25.750	58	278.94	15.9785	5.72827
Tu	07	2018-04-12 01:49:27.930	59	292.732	16.3109	5.57198
Tu	07	2018-04-12 02:04:25.820	60	287.623	21.1077	7.33867
Tu	07	2018-04-12 02:19:28.130	61	285.602	21.1911	7.41979
Tu	07	2018-04-12 02:34:26.310	62	283.494	24.0999	8.50103
Tu	07	2018-04-12 02:49:26.790	63	282.752	22.2767	7.87852
Tu	07	2018-04-12 03:04:27.710	64	286.637	19.6112	6.84183
Tu	07	2018-04-12 03:19:29.060	65	288.498	16.7643	5.81088
Tu	07	2018-04-12 03:34:30.290	66	287.221	19.4619	6.77593
Tu	07	2018-04-12 03:49:29.700	67	281.705	18.2275	6.47042
Tu	07	2018-04-12 04:04:29.530	68	276.664	19.676	7.11187
Tu	07	2018-04-12 04:19:30.460	69	291.876	23.2932	7.98051
Tu	07	2018-04-12 04:34:29.690	70	292.738	24.3223	8.30858
Tu	07	2018-04-12 04:49:29.330	71	304.413	22.2609	7.31273
Tu	07	2018-04-12 05:04:28.230	72	298.703	22.501	7.5329
Tu	07	2018-04-12 05:19:27.960	73	300.564	21.5289	7.16283
Tu	07	2018-04-12 05:34:29.760	74	301.953	23.4985	7.78219
Tu	07	2018-04-12 05:49:30.230	75	300.756	27.7169	9.21575
Tu	07	2018-04-12 06:04:29.080	76	284.536	26.2489	9.22518
Tu	07	2018-04-12 06:19:30.720	77	292.555	23.6769	8.09315
Tu	07	2018-04-12 06:34:31.650	78	283.07	25.0179	8.83806
Tu	07	2018-04-12 06:49:30.550	79	297.2	26.4907	8.91342
Tu	07	2018-04-12 07:04:26.800	80	288.439	25.0192	8.67399
Tu	07	2018-04-12 07:19:27.860	81	293.105	22.4312	7.65295
Tu	07	2018-04-12 07:34:30.020	82	287.303	25.4824	8.86953
Tu	07	2018-04-12 07:49:27.880	83	289.826	22.9958	7.93437
Tu	07	2018-04-12 08:04:28.470	84	291.639	20.6416	7.07779
Tu	07	2018-04-12 08:19:29.570	85	285.281	21.7209	7.61387
Tu	07	2018-04-12 08:34:29.150	86	288.837	22.7989	7.89337
Tu	07	2018-04-12 08:49:27.970	87	293.481	22.8039	7.77012
Tu	07	2018-04-12 09:04:27.690	88	285.533	25.1603	8.81167
Tu	07	2018-04-12 09:19:31.270	89	300.106	24.0588	8.01679
Tu	07	2018-04-12 09:34:32.460	90	303.24	23.9958	7.91315
Tu	07	2018-04-12 09:49:29.230	91	293.195	26.7993	9.14042
Tu	07	2018-04-12 10:04:31.180	92	305.919	27.8498	9.10365
Tu	07	2018-04-12 10:19:31.310	93	304.357	26.221	8.6152
Tu	07	2018-04-12 10:34:31.060	94	291.998	26.2442	8.98781
Tu	07	2018-04-12 10:49:31.240	95	297.36	28.188	9.47939
Tu	07	2018-04-12 11:04:32.010	96	293.741	28.2187	9.60666
Tu	07	2018-04-12 11:19:29.230	97	305.87	26.1294	8.54264
Tu	08	2018-04-11 11:20:34.870	1	288	6.746	2.34236
Tu	08	2018-04-11 11:34:50.280	2	285.109	7.2094	2.52865
Tu	08	2018-04-11 11:49:50.180	3	293.034	6.59302	2.24992
Tu	08	2018-04-11 12:04:38.310	4	298.005	8.24517	2.76679
Tu	08	2018-04-11 12:19:37.830	5	299.98	6.35738	2.11927
Tu	08	2018-04-11 12:34:42.040	6	305.083	7.25765	2.37891
Tu	08	2018-04-11 12:49:38.620	7	301.429	7.66162	2.54176
Tu	08	2018-04-11 13:04:37.660	8	288.477	8.4653	2.93448
Tu	08	2018-04-11 13:19:36.910	9	300.338	8.28315	2.75794
Tu	08	2018-04-11 13:34:38.180	10	282.526	7.77045	2.75035
Tu	08	2018-04-11 13:49:40.160	11	298.267	9.27674	3.11021
Tu	08	2018-04-11 14:04:40.620	12	292.746	7.41641	2.5334
Tu	08	2018-04-11 14:19:38.200	13	295.727	7.10905	2.40392
Tu	08	2018-04-11 14:34:40.300	14	303.429	7.55702	2.49054
Tu	08	2018-04-11 14:49:42.470	15	308.846	8.0857	2.61803
Tu	08	2018-04-11 15:04:41.910	16	313.447	7.58826	2.4209
Tu	08	2018-04-11 15:19:41.960	17	311.368	8.56264	2.75
Tu	08	2018-04-11 15:34:41.340	18	302.947	8.37628	2.76493
Tu	08	2018-04-11 15:49:43.540	19	317.282	7.34533	2.31508
Tu	08	2018-04-11 16:04:42.020	20	329.878	7.989	2.4218
Tu	08	2018-04-11 16:19:42.340	21	326.65	7.91901	2.42431
Tu	08	2018-04-11 16:34:40.720	22	326.605	9.46419	2.89775
Tu	08	2018-04-11 16:49:40.320	23	329.278	11.4533	3.4783
Tu	08	2018-04-11 17:04:43.330	24	312.844	9.44196	3.0181
Tu	08	2018-04-11 17:19:44.660	25	316.291	8.72719	2.75923
Tu	08	2018-04-11 17:34:42.180	26	305.403	6.95286	2.27661
Tu	08	2018-04-11 17:49:42.600	27	325.989	10.5589	3.23903
Tu	08	2018-04-11 18:04:41.400	28	314.134	10.5858	3.36983
Tu	08	2018-04-11 18:19:39.920	29	308.4	8.85591	2.87157
Tu	08	2018-04-11 18:34:41.330	30	309.665	11.4954	3.71219
Tu	08	2018-04-11 18:49:43.480	31	323.042	11.5388	3.57192
Tu	08	2018-04-11 19:04:42.930	32	318.439	9.78057	3.07141
Tu	08	2018-04-11 19:19:42.180	33	320.104	10.5632	3.29993
Tu	08	2018-04-11 19:34:43.930	34	323.996	13.1011	4.04359
Tu	08	2018-04-11 19:49:42.480	35	343.437	11.0398	3.21449
Tu	08	2018-04-11 20:04:43.500	36	330.364	10.8716	3.29081
Tu	08	2018-04-11 20:19:45.510	37	333.598	11.5904	3.47437
Tu	08	2018-04-11 20:34:43.670	38	350.454	10.2995	2.93891
Tu	08	2018-04-11 20:49:43.100	39	328.352	11.5961	3.53161
Tu	08	2018-04-11 21:04:45.540	40	384.703	10.87	2.82557
Tu	08	2018-04-11 21:19:44.600	41	362.892	11.2137	3.0901
Tu	08	2018-04-11 21:34:46.880	42	364.343	12.3828	3.39868
Tu	08	2018-04-11 21:49:44.550	43	321.113	10.9507	3.41021
Tu	08	2018-04-11 22:04:45.850	44	378.124	12.5905	3.32972
Tu	08	2018-04-11 22:19:44.760	45	355.316	12.1873	3.42998
Tu	08	2018-04-11 22:34:43.750	46	346.604	11.9192	3.43885
Tu	08	2018-04-11 22:49:49.680	47	365.18	12.1391	3.32415
Tu	08	2018-04-11 23:04:46.640	48	379.436	13.9543	3.67764
Tu	08	2018-04-11 23:19:48.730	49	365.792	10.2098	2.79114
Tu	08	2018-04-11 23:34:46.560	50	355.608	12.3578	3.4751
Tu	08	2018-04-11 23:49:45.880	51	363.839	14.1301	3.88361
Tu	08	2018-04-12 00:04:47.140	52	349.433	13.2113	3.78078
Tu	08	2018-04-12 00:19:43.080	53	375.056	10.8523	2.89351
Tu	08	2018-04-12 00:34:42.230	54	384.583	13.6339	3.54512
Tu	08	2018-04-12 00:49:45.190	55	385.865	11.2502	2.91558
Tu	08	2018-04-12 01:04:43.630	56	375.588	12.3585	3.29043
Tu	08	2018-04-12 01:19:45.790	57	407.392	12.7933	3.14029
Tu	08	2018-04-12 01:34:43.630	58	392.563	14.4776	3.68798
Tu	08	2018-04-12 01:49:45.760	59	420.492	13.3516	3.17523
Tu	08	2018-04-12 02:04:43.730	60	492.38	11.7657	2.38955
Tu	08	2018-04-12 02:19:46.490	61	354.531	13.4526	3.79447
Tu	08	2018-04-12 02:34:44.470	62	384.231	13.4314	3.49565
Tu	08	2018-04-12 02:49:44.670	63	451.228	12.6693	2.80774
Tu	08	2018-04-12 03:04:45.330	64	380.123	14.7645	3.88413
Tu	08	2018-04-12 03:19:46.580	65	397.961	14.1313	3.55093
Tu	08	2018-04-12 03:34:47.700	66	353.4	15.1395	4.28395
Tu	08	2018-04-12 03:49:47.300	67	379.205	18.6173	4.90955
Tu	08	2018-04-12 04:04:47.520	68	389.615	21.0256	5.39652
Tu	08	2018-04-12 04:19:48.710	69	404.34	24.0401	5.94552
Tu	08	2018-04-12 04:34:47.510	70	367.637	19.7713	5.37794
Tu	08	2018-04-12 04:49:47.420	71	386.269	21.2185	5.4932
Tu	08	2018-04-12 05:04:45.900	72	380.948	20.8891	5.48345
Tu	08	2018-04-12 05:19:45.700	73	406.316	23.6598	5.823
Tu	08	2018-04-12 05:34:47.800	74	393.116	20.9837	5.33779
Tu	08	2018-04-12 05:49:47.430	75	356.438	22.3809	6.27902
Tu	08	2018-04-12 06:04:46.480	76	342.16	18.3553	5.36455
Tu	08	2018-04-12 06:19:48.720	77	404.75	20.1489	4.97812
Tu	08	2018-04-12 06:34:49.250	78	380.357	22.534	5.92443
Tu	08	2018-04-12 06:49:48.550	79	384.322	21.0482	5.4767
Tu	08	2018-04-12 07:04:44.540	80	350.63	22.4428	6.40071
Tu	08	2018-04-12 07:19:45.550	81	395.414	21.8889	5.53569
Tu	08	2018-04-12 07:34:48.270	82	368.808	18.3169	4.96651
Tu	08	2018-04-12 07:49:45.260	83	366.056	22.3267	6.09926
Tu	08	2018-04-12 08:04:45.940	84	352.164	24.8512	7.05671
Tu	08	2018-04-12 08:19:46.730	85	378.481	25.8005	6.81687
Tu	08	2018-04-12 08:34:46.820	86	384.906	26.3842	6.85472
Tu	08	2018-04-12 08:49:45.660	87	375.415	24.2268	6.45334
Tu	08	2018-04-12 09:04:45.670	88	382.418	25.6455	6.70614
Tu	08	2018-04-12 09:19:49.440	89	360.961	27.4505	7.60485
Tu	08	2018-04-12 09:34:50.050	90	392.593	28.6758	7.3042
Tu	08	2018-04-12 09:49:47.050	91	370.087	28.3806	7.66863
Tu	08	2018-04-12 10:04:49.400	92	350.071	28.0168	8.00319
Tu	08	2018-04-12 10:19:49.110	93	357.727	29.1341	8.14422
Tu	08	2018-04-12 10:34:49.340	94	366.29	30.9726	8.45574
Tu	08	2018-04-12 10:49:49.120	95	365.312	30.3159	8.29862
Tu	08	2018-04-12 11:04:50.460	96	360.182	27.9414	7.75757
Tu	08	2018-04-12 11:19:47.130	97	367.898	28.7073	7.80307
Tu	10	2018-04-11 11:20:56.260	1	345.27	9.76513	2.82826
Tu	10	2018-04-11 11:35:08.360	2	344.102	8.60088	2.49951
Tu	10	2018-04-11 11:50:08.120	3	327.867	11.769	3.58955
Tu	10	2018-04-11 12:04:56.420	4	322.237	9.77119	3.0323
Tu	10	2018-04-11 12:19:55.870	5	351.607	11.0732	3.14932
Tu	10	2018-04-11 12:35:00.040	6	334.392	11.3552	3.39577
Tu	10	2018-04-11 12:49:56.390	7	337.013	12.9137	3.8318
Tu	10	2018-04-11 13:04:55.210	8	324.243	9.49792	2.92926
Tu	10	2018-04-11 13:19:54.620	9	330.87	12.827	3.87675
Tu	10	2018-04-11 13:34:55.970	10	313.659	9.75421	3.10982
Tu	10	2018-04-11 13:49:57.480	11	325.182	16.1531	4.96742
Tu	10	2018-04-11 14:04:58.300	12	341.875	16.6835	4.88001
Tu	10	2018-04-11 14:19:55.970	13	347.602	17.0282	4.89876
Tu	10	2018-04-11 14:34:58.040	14	332.487	18.1352	5.45441
Tu	10	2018-04-11 14:50:00.020	15	364.663	17.4662	4.78967
Tu	10	2018-04-11 15:04:59.680	16	328.776	16.5573	5.03603
Tu	10	2018-04-11 15:19:59.650	17	350.841	17.4143	4.96359
Tu	10	2018-04-11 15:34:58.940	18	359.151	18.0464	5.02474
Tu	10	2018-04-11 15:50:01.340	19	355.891	19.4885	5.47596
Tu	10	2018-04-11 16:04:59.570	20	350.595	17.6922	5.04633
Tu	10	2018-04-11 16:20:00.330	21	361.281	20.3029	5.61969
Tu	10	2018-04-11 16:34:58.360	22	372.3	19.1689	5.14879
Tu	10	2018-04-11 16:49:58.000	23	375.156	20.1565	5.37284
Tu	10	2018-04-11 17:05:01.110	24	361.7	19.5196	5.39663
Tu	10	2018-04-11 17:20:02.570	25	365.498	23.9416	6.5504
Tu	10	2018-04-11 17:34:59.900	26	352.503	19.7841	5.61247
Tu	10	2018-04-11 17:50:00.210	27	376.232	22.7229	6.0396
Tu	10	2018-04-11 18:04:59.170	28	362.104	22.5891	6.2383
Tu	10	2018-04-11 18:19:57.750	29	367.039	21.8757	5.96005
Tu	10	2018-04-11 18:34:58.980	30	362.396	21.5581	5.94878
Tu	10	2018-04-11 18:50:01.190	31	377.678	22.9421	6.07451
Tu	10	2018-04-11 19:05:00.650	32	386.338	23.1639	5.99576
Tu	10	2018-04-11 19:19:59.840	33	379.3	24.8808	6.55966
Tu	10	2018-04-11 19:35:01.620	34	379.559	23.1168	6.09044
Tu	10	2018-04-11 19:50:00.230	35	387.106	22.9168	5.92002
Tu	10	2018-04-11 20:05:01.230	36	383.996	21.2027	5.52159
Tu	10	2018-04-11 20:20:03.230	37	391.574	21.3912	5.46289
Tu	10	2018-04-11 20:35:01.390	38	376.802	19.0285	5.05002
Tu	10	2018-04-11 20:50:00.880	39	389.814	22.7771	5.84307
Tu	10	2018-04-11 21:05:02.890	40	368.286	23.7102	6.43799
Tu	10	2018-04-11 21:20:01.760	41	407.744	24.1452	5.92165
Tu	10	2018-04-11 21:35:04.410	42	392.925	20.8103	5.29626
Tu	10	2018-04-11 21:50:02.140	43	387.564	26.4758	6.83133
Tu	10	2018-04-11 22:05:03.560	44	382.76	26.2028	6.84576
Tu	10	2018-04-11 22:20:02.310	45	396.565	25.8769	6.52527
Tu	10	2018-04-11 22:35:01.350	46	368.909	21.5739	5.84802
Tu	10	2018-04-11 22:50:07.350	47	391.361	27.8545	7.11735
Tu	10	2018-04-11 23:05:03.840	48	409.19	27.3206	6.67674
Tu	10	2018-04-11 23:20:06.470	49	406.997	28.5563	7.01634
Tu	10	2018-04-11 23:35:04.170	50	412.219	27.8753	6.76224
Tu	10	2018-04-11 23:50:03.680	51	400.249	30.7578	7.68468
Tu	10	2018-04-12 00:05:05.020	52	433.498	30.5659	7.051
Tu	10	2018-04-12 00:20:00.970	53	402.563	31.1281	7.7325
Tu	10	2018-04-12 00:34:59.810	54	396.37	30.1514	7.60689
Tu	10	2018-04-12 00:50:03.180	55	411.4	31.5581	7.6709
Tu	10	2018-04-12 01:05:01.180	56	389.982	33.5632	8.60634
Tu	10	2018-04-12 01:20:03.640	57	387.439	32.8365	8.47528
Tu	10	2018-04-12 01:35:01.560	58	390.693	34.3119	8.78232
Tu	10	2018-04-12 01:50:03.470	59	454.747	33.6088	7.39067
Tu	10	2018-04-12 02:05:01.390	60	391.178	32.0152	8.18429
Tu	10	2018-04-12 02:20:04.330	61	406.82	29.7235	7.30629
Tu	10	2018-04-12 02:35:02.070	62	386.555	30.3777	7.85857
Tu	10	2018-04-12 02:50:02.440	63	414.84	34.414	8.29573
Tu	10	2018-04-12 03:05:03.230	64	413.856	33.3646	8.06189
Tu	10	2018-04-12 03:20:05.390	65	426.271	35.2501	8.2694
Tu	10	2018-04-12 03:35:06.510	66	412.926	36.0476	8.7298
Tu	10	2018-04-12 03:50:05.960	67	399.256	33.9096	8.49321
Tu	10	2018-04-12 04:05:06.280	68	387.533	34.3962	8.87568
Tu	10	2018-04-12 04:20:07.430	69	404.061	37.281	9.22656
Tu	10	2018-04-12 04:35:06.330	70	392.812	34.5739	8.80163
Tu	10	2018-04-12 04:50:06.100	71	414.011	37.7089	9.10817
Tu	10	2018-04-12 05:05:04.480	72	393.959	35.8158	9.09124
Tu	10	2018-04-12 05:20:04.460	73	390.746	40.063	10.2529
Tu	10	2018-04-12 05:35:06.410	74	382.922	38.0647	9.9406
Tu	10	2018-04-12 05:50:06.250	75	411.063	39.9644	9.72221
Tu	10	2018-04-12 06:05:05.010	76	400.335	41.0085	10.2435
Tu	10	2018-04-12 06:20:07.350	77	401.031	44.8607	11.1863
Tu	10	2018-04-12 06:35:07.440	78	397.59	43.3609	10.9059
Tu	10	2018-04-12 06:50:07.120	79	408.376	42.6108	10.4342
Tu	10	2018-04-12 07:05:03.150	80	389.944	41.6708	10.6863
Tu	10	2018-04-12 07:20:04.440	81	421.297	45.6905	10.8452
Tu	10	2018-04-12 07:35:06.790	82	380.938	46.572	12.2256
Tu	10	2018-04-12 07:50:03.590	83	402.732	48.5101	12.0453
Tu	10	2018-04-12 08:05:04.440	84	397.745	47.6981	11.9921
Tu	10	2018-04-12 08:20:04.840	85	415.411	48.1253	11.585
Tu	10	2018-04-12 08:35:05.290	86	391.604	48.8983	12.4867
Tu	10	2018-04-12 08:50:04.370	87	417.233	47.3252	11.3426
Tu	10	2018-04-12 09:05:04.250	88	419.675	50.2828	11.9814
Tu	10	2018-04-12 09:20:08.120	89	402.882	54.874	13.6204
Tu	10	2018-04-12 09:35:08.660	90	390.516	51.9642	13.3066
Tu	10	2018-04-12 09:50:05.700	91	401.708	56.512	14.0679
Tu	10	2018-04-12 10:05:08.090	92	405.812	52.7016	12.9867
Tu	10	2018-04-12 10:20:07.720	93	428.611	50.5833	11.8017
Tu	10	2018-04-12 10:35:07.920	94	429.233	55.5844	12.9497
Tu	10	2018-04-12 10:50:07.840	95	421.934	53.3382	12.6414
Tu	10	2018-04-12 11:05:09.090	96	397.394	51.4247	12.9405
Tu	10	2018-04-12 11:20:05.760	97	417.547	54.7906	13.122
Tu	11	2018-04-11 11:21:16.340	1	285.208	8.73624	3.06311
Tu	11	2018-04-11 11:35:24.540	2	282.971	11.3536	4.01228
Tu	11	2018-04-11 11:50:25.060	3	290.484	9.03614	3.11072
Tu	11	2018-04-11 12:05:12.810	4	278.635	12.7278	4.56792
Tu	11	2018-04-11 12:20:12.090	5	294.365	13.544	4.60109
Tu	11	2018-04-11 12:35:16.250	6	291.603	12.7399	4.36893
Tu	11	2018-04-11 12:50:12.710	7	303.454	12.7904	4.21494
Tu	11	2018-04-11 13:05:11.440	8	291.631	11.0525	3.78988
Tu	11	2018-04-11 13:20:11.000	9	303.574	11.9557	3.93832
Tu	11	2018-04-11 13:35:12.210	10	291.459	12.6938	4.35527
Tu	11	2018-04-11 13:50:13.750	11	292.712	11.9249	4.07393
Tu	11	2018-04-11 14:05:14.570	12	309.648	12.9065	4.16812
Tu	11	2018-04-11 14:20:12.290	13	294.56	13.2285	4.49095
Tu	11	2018-04-11 14:35:14.090	14	299.447	14.6071	4.87804
Tu	11	2018-04-11 14:50:16.750	15	296.96	15.3616	5.17296
Tu	11	2018-04-11 15:05:16.190	16	299.249	12.406	4.14571
Tu	11	2018-04-11 15:20:16.250	17	299.008	15.0346	5.02816
Tu	11	2018-04-11 15:35:15.180	18	299.151	17.1527	5.7338
Tu	11	2018-04-11 15:50:17.760	19	318.626	13.5011	4.23729
Tu	11	2018-04-11 16:05:16.040	20	302.813	16.4502	5.43247
Tu	11	2018-04-11 16:20:16.960	21	307.095	13.4189	4.36961
Tu	11	2018-04-11 16:35:15.020	22	299.627	14.9825	5.00038
Tu	11	2018-04-11 16:50:14.340	23	310.287	15.1927	4.89633
Tu	11	2018-04-11 17:05:17.770	24	298.552	16.0351	5.37094
Tu	11	2018-04-11 17:20:18.980	25	302.989	15.0462	4.96595
Tu	11	2018-04-11 17:35:16.560	26	298.975	15.4717	5.17491
Tu	11	2018-04-11 17:50:17.010	27	312.844	17.8107	5.69315
Tu	11	2018-04-11 18:05:15.940	28	316.132	18.5198	5.85824
Tu	11	2018-04-11 18:20:14.960	29	316.014	19.6144	6.20681
Tu	11	2018-04-11 18:35:16.000	30	299.931	20.9386	6.98115
Tu	11	2018-04-11 18:50:18.110	31	310.667	21.0474	6.77489
Tu	11	2018-04-11 19:05:17.560	32	306.424	19.372	6.32194
Tu	11	2018-04-11 19:20:16.700	33	315.48	21.3516	6.76797
Tu	11	2018-04-11 19:35:18.290	34	313.283	20.5176	6.54921
Tu	11	2018-04-11 19:50:16.880	35	301.709	19.8862	6.59119
Tu	11	2018-04-11 20:05:18.100	36	307.449	18.3046	5.95371
Tu	11	2018-04-11 20:20:20.050	37	324.176	21.5077	6.63457
Tu	11	2018-04-11 20:35:18.270	38	300.76	21.8282	7.25768
Tu	11	2018-04-11 20:50:17.900	39	329.912	19.8057	6.00334
Tu	11	2018-04-11 21:05:19.750	40	305.066	20.447	6.70249
Tu	11	2018-04-11 21:20:18.450	41	315.953	20.2233	6.40073
Tu	11	2018-04-11 21:35:21.490	42	306.923	20.3442	6.62845
Tu	11	2018-04-11 21:50:19.230	43	311.194	21.7808	6.99913
Tu	11	2018-04-11 22:05:20.200	44	311.884	23.6192	7.57309
Tu	11	2018-04-11 22:20:19.120	45	316.486	22.4748	7.10135
Tu	11	2018-04-11 22:35:18.040	46	301.386	24.8369	8.24091
Tu	11	2018-04-11 22:50:24.010	47	330.252	19.7781	5.98879
Tu	11	2018-04-11 23:05:20.810	48	298.634	21.6895	7.2629
Tu	11	2018-04-11 23:20:23.610	49	336.48	24.3686	7.2422
Tu	11	2018-04-11 23:35:21.330	50	304.238	22.0681	7.25357
Tu	11	2018-04-11 23:50:20.250	51	309.594	22.9165	7.40212
Tu	11	2018-04-12 00:05:21.930	52	299.988	22.7831	7.59467
Tu	11	2018-04-12 00:20:17.710	53	317.771	20.7305	6.52373
Tu	11	2018-04-12 00:35:16.600	54	300.874	22.9018	7.61176
Tu	11	2018-04-12 00:50:20.130	55	344.789	22.5258	6.53321
Tu	11	2018-04-12 01:05:18.270	56	323.602	25.6468	7.92539
Tu	11	2018-04-12 01:20:20.230	57	317.538	23.6239	7.43971
Tu	11	2018-04-12 01:35:18.580	58	305.136	21.0893	6.91145
Tu	11	2018-04-12 01:50:20.220	59	376.523	25.4079	6.74803
Tu	11	2018-04-12 02:05:18.350	60	315.43	23.4688	7.44025
Tu	11	2018-04-12 02:20:21.310	61	309.148	23.2741	7.52847
Tu	11	2018-04-12 02:35:18.950	62	310.68	23.0811	7.4292
Tu	11	2018-04-12 02:50:19.410	63	307.585	23.3615	7.59513
Tu	11	2018-04-12 03:05:20.170	64	339.727	25.3422	7.45957
Tu	11	2018-04-12 03:20:22.520	65	307.914	25.0082	8.12182
Tu	11	2018-04-12 03:35:23.650	66	302.133	26.7026	8.83802
Tu	11	2018-04-12 03:50:22.990	67	318.573	24.9998	7.84743
Tu	11	2018-04-12 04:05:23.210	68	305.286	29.8895	9.79067
Tu	11	2018-04-12 04:20:24.860	69	312.162	29.0923	9.31962
Tu	11	2018-04-12 04:35:23.420	70	327.627	27.8885	8.51225
Tu	11	2018-04-12 04:50:23.040	71	338.074	27.4384	8.11609
Tu	11	2018-04-12 05:05:21.940	72	330.834	28.2331	8.53392
Tu	11	2018-04-12 05:20:21.340	73	326.098	29.6823	9.10228
Tu	11	2018-04-12 05:35:23.740	74	339.853	29.2766	8.61449
Tu	11	2018-04-12 05:50:23.350	75	318.856	26.9387	8.44855
Tu	11	2018-04-12 06:05:22.360	76	320.69	30.0348	9.36567
Tu	11	2018-04-12 06:20:24.580	77	330.079	34.1712	10.3524
Tu	11	2018-04-12 06:35:24.050	78	325.776	34.0184	10.4423
Tu	11	2018-04-12 06:50:24.120	79	338.307	33.4753	9.89496
Tu	11	2018-04-12 07:05:19.770	80	334.058	34.1681	10.2282
Tu	11	2018-04-12 07:20:21.060	81	331.749	34.5943	10.4278
Tu	11	2018-04-12 07:35:23.660	82	318.479	34.8265	10.9352
Tu	11	2018-04-12 07:50:20.330	83	322.9	37.5719	11.6357
Tu	11	2018-04-12 08:05:21.270	84	326.672	38.35	11.7396
Tu	11	2018-04-12 08:20:21.750	85	320.116	36.9583	11.5453
Tu	11	2018-04-12 08:35:22.640	86	317.258	41.5339	13.0915
Tu	11	2018-04-12 08:50:21.210	87	332.916	40.9028	12.2862
Tu	11	2018-04-12 09:05:21.430	88	332.975	46.5934	13.9931
Tu	11	2018-04-12 09:20:24.980	89	356.383	40.1513	11.2663
Tu	11	2018-04-12 09:35:25.330	90	320.614	39.1847	12.2218
Tu	11	2018-04-12 09:50:22.880	91	331.529	46.2972	13.9647
Tu	11	2018-04-12 10:05:25.010	92	336.732	41.5986	12.3536
Tu	11	2018-04-12 10:20:24.730	93	348.845	39.4288	11.3027
Tu	11	2018-04-12 10:35:24.760	94	331.173	45.3001	13.6787
Tu	11	2018-04-12 10:50:24.910	95	340.312	48.2074	14.1656
Tu	11	2018-04-12 11:05:26.290	96	352.355	42.7719	12.1389
Tu	11	2018-04-12 11:20:22.700	97	348.966	41.6141	11.925
DMSO	01	2018-04-11 11:12:08.760	1	204.075	0	0
DMSO	01	2018-04-11 11:27:14.610	2	203.609	0	0
DMSO	01	2018-04-11 11:42:01.320	3	205.264	0	0
DMSO	01	2018-04-11 11:56:59.290	4	200.306	0	0
DMSO	01	2018-04-11 12:12:00.780	5	197.481	0	0
DMSO	01	2018-04-11 12:27:01.700	6	199.974	0	0
DMSO	01	2018-04-11 12:42:01.230	7	198.727	0	0
DMSO	01	2018-04-11 12:57:00.680	8	198.676	0	0
DMSO	01	2018-04-11 13:12:00.840	9	195.829	0	0
DMSO	01	2018-04-11 13:27:01.350	10	199.852	0	0
DMSO	01	2018-04-11 13:42:01.830	11	197.344	0	0
DMSO	01	2018-04-11 13:57:02.300	12	202.125	0	0
DMSO	01	2018-04-11 14:12:00.840	13	197.207	0	0
DMSO	01	2018-04-11 14:27:02.490	14	192.447	0	0
DMSO	01	2018-04-11 14:42:03.810	15	201.9	0	0
DMSO	01	2018-04-11 14:57:02.680	16	197.224	0	0
DMSO	01	2018-04-11 15:12:02.350	17	196.638	0	0
DMSO	01	2018-04-11 15:27:01.780	18	201.606	0	0
DMSO	01	2018-04-11 15:42:03.990	19	202.667	0	0
DMSO	01	2018-04-11 15:57:03.600	20	205.346	0	0
DMSO	01	2018-04-11 16:12:03.730	21	198.449	0	0
DMSO	01	2018-04-11 16:27:01.890	22	199.861	0	0
DMSO	01	2018-04-11 16:42:01.620	23	209.507	0	0
DMSO	01	2018-04-11 16:57:02.850	24	219.939	0	0
DMSO	01	2018-04-11 17:12:04.570	25	199.871	0	0
DMSO	01	2018-04-11 17:27:02.170	26	196.772	0	0
DMSO	01	2018-04-11 17:42:01.860	27	208.756	0	0
DMSO	01	2018-04-11 17:57:00.830	28	216.644	0	0
DMSO	01	2018-04-11 18:12:01.200	29	216.245	0	0
DMSO	01	2018-04-11 18:27:01.660	30	209.38	0	0
DMSO	01	2018-04-11 18:42:01.670	31	222.888	0	0
DMSO	01	2018-04-11 18:57:00.360	32	227.984	0	0
DMSO	01	2018-04-11 19:12:01.100	33	227.004	0	0
DMSO	01	2018-04-11 19:27:01.320	34	237.528	0	0
DMSO	01	2018-04-11 19:42:00.940	35	228.922	0	0
DMSO	01	2018-04-11 19:57:01.620	36	261.067	0	0
DMSO	01	2018-04-11 20:12:02.350	37	241.637	0	0
DMSO	01	2018-04-11 20:27:01.230	38	222.399	0	0
DMSO	01	2018-04-11 20:42:00.420	39	243.069	0	0
DMSO	01	2018-04-11 20:57:01.550	40	230.318	0	0
DMSO	01	2018-04-11 21:12:00.110	41	217.56	0	0
DMSO	01	2018-04-11 21:27:01.030	42	234.736	0	0
DMSO	01	2018-04-11 21:42:01.680	43	231.701	0	0
DMSO	01	2018-04-11 21:57:03.170	44	234.749	0	0
DMSO	01	2018-04-11 22:12:02.820	45	242.75	0	0
DMSO	01	2018-04-11 22:27:02.430	46	228.031	0	0
DMSO	01	2018-04-11 22:42:04.860	47	222.475	0	0
DMSO	01	2018-04-11 22:57:03.930	48	215.382	0	0
DMSO	01	2018-04-11 23:12:03.850	49	195.09	0	0
DMSO	01	2018-04-11 23:27:03.600	50	213.07	0	0
DMSO	01	2018-04-11 23:42:03.900	51	210.018	0	0
DMSO	01	2018-04-11 23:57:03.800	52	213.51	0	0
DMSO	01	2018-04-12 00:12:01.410	53	194.572	0	0
DMSO	01	2018-04-12 00:27:01.020	54	209.568	0	0
DMSO	01	2018-04-12 00:42:01.090	55	197.076	0	0
DMSO	01	2018-04-12 00:57:02.160	56	197.863	0	0
DMSO	01	2018-04-12 01:12:03.270	57	185.445	0	0
DMSO	01	2018-04-12 01:27:02.850	58	201.343	0	0
DMSO	01	2018-04-12 01:42:04.070	59	204.567	0	0
[truncated: 1,881 more rows]
