# Supplementary material for: CellCountCV—A Web-Application for Accurate Cell Counting and Automated Batch Processing of Microscopic Images Using Fully Convolutional Neural Networks
Source: Sensors (Basel). 2020 Jun 29;20(13):3653. doi: 10.3390/s20133653 (PMC7374276; doi:10.3390/s20133653)
Supplement: Supplementary file 1 [file sensors-20-03653-s001.zip › Sapplementary_Tables_Antonetc et al/SupplementaryTable 2_Antonetc et al.xlsx]

## Sheet: ST2
FoV	Order	Cells	Red intensity >= 30	Red intensity >= 50	Red intensity >= 100	Red_30_%	Red_50_%	Red_100_%	Group	Option	Intron	Tunicamycin	DMSO	Label
01	1	354.717	94.2811	62.2786	24.5671	26.5792	17.5573	6.92583	A	1	1	0	0	RFP+
01	2	323.835	94.2066	56.5794	20.406	29.0909	17.4717	6.30135	A	1	1	0	0	RFP+
01	3	332.929	97.2905	64.4426	23.2538	29.2226	19.3563	6.9846	A	1	1	0	0	RFP+
01	4	323.837	97.8488	63.1416	21.4381	30.2155	19.498	6.62004	A	1	1	0	0	RFP+
01	5	332.451	106.259	67.2136	24.5689	31.9623	20.2176	7.39022	A	1	1	0	0	RFP+
01	6	338.433	106.837	72.8753	26.1548	31.5681	21.5331	7.7282	A	1	1	0	0	RFP+
01	7	343.29	121.237	76.7605	27.7569	35.3162	22.3602	8.08556	A	1	1	0	0	RFP+
01	8	347.464	130.021	77.6815	29.7616	37.4199	22.3567	8.56536	A	1	1	0	0	RFP+
01	9	354.72	130.023	81.0186	31.2695	36.655	22.8402	8.81527	A	1	1	0	0	RFP+
01	10	365.086	134.968	86.2739	35.9685	36.9689	23.6311	9.85207	A	1	1	0	0	RFP+
01	11	362.823	143.364	89.6598	34.02	39.5136	24.7117	9.37648	A	1	1	0	0	RFP+
01	12	371.443	151.502	100.64	36.3617	40.7874	27.0943	9.78932	A	1	1	0	0	RFP+
01	13	361.373	158.816	107.123	41.6008	43.9481	29.6432	11.5119	A	1	1	0	0	RFP+
01	14	370.363	171.425	115.709	47.0298	46.2856	31.242	12.6983	A	1	1	0	0	RFP+
01	15	391.011	184.47	117.565	49.7486	47.1777	30.0669	12.7231	A	1	1	0	0	RFP+
01	16	398.943	191.926	127.163	56.1772	48.1085	31.875	14.0815	A	1	1	0	0	RFP+
01	17	415.189	206.313	128.085	56.8665	49.6912	30.8499	13.6965	A	1	1	0	0	RFP+
01	18	425.54	216.838	142.254	63.7477	50.9559	33.4291	14.9804	A	1	1	0	0	RFP+
01	19	417.379	227.702	152.383	68.2583	54.5553	36.5095	16.354	A	1	1	0	0	RFP+
01	20	425.806	224.996	151.791	69.5643	52.8399	35.6478	16.3371	A	1	1	0	0	RFP+
01	21	426.35	241.057	165.327	77.3556	56.5396	38.7772	18.1437	A	1	1	0	0	RFP+
01	22	437.873	257.318	177.995	76.0238	58.7654	40.65	17.3621	A	1	1	0	0	RFP+
01	23	443.502	270.006	192.079	88.0801	60.8805	43.3095	19.8602	A	1	1	0	0	RFP+
01	24	453.61	277.722	190.519	97.4619	61.2249	42.0008	21.4858	A	1	1	0	0	RFP+
02	1	619.976	231.712	146.889	60.6141	37.3743	23.6927	9.77685	A	1	1	0	0	RFP+
02	2	568.914	228.225	147.162	58.4823	40.1158	25.8671	10.2796	A	1	1	0	0	RFP+
02	3	563.037	253.975	158.24	60.3985	45.108	28.1047	10.7273	A	1	1	0	0	RFP+
02	4	538.906	248.95	165.491	68.768	46.1955	30.7087	12.7607	A	1	1	0	0	RFP+
02	5	550.516	263.26	175.66	65.0331	47.8206	31.9083	11.8131	A	1	1	0	0	RFP+
02	6	565.921	263.685	178.146	69.3728	46.5939	31.4789	12.2584	A	1	1	0	0	RFP+
02	7	562.913	280.051	185.711	76.7013	49.7503	32.991	13.6258	A	1	1	0	0	RFP+
02	8	553.01	292.659	204.995	90.5454	52.921	37.0689	16.3732	A	1	1	0	0	RFP+
02	9	563.986	302.924	205.429	94.95	53.7113	36.4245	16.8355	A	1	1	0	0	RFP+
02	10	576.407	320.249	226.094	104.959	55.5594	39.2247	18.2092	A	1	1	0	0	RFP+
02	11	593.743	342.352	246.28	113.375	57.66	41.4793	19.095	A	1	1	0	0	RFP+
02	12	602.196	343.406	248.168	108.633	57.0257	41.2105	18.0395	A	1	1	0	0	RFP+
02	13	612.782	368.955	274.785	124.871	60.2098	44.8421	20.3778	A	1	1	0	0	RFP+
02	14	622.999	382.154	277.226	127.945	61.341	44.4987	20.537	A	1	1	0	0	RFP+
02	15	625.461	398.139	289.219	139.543	63.6552	46.2409	22.3105	A	1	1	0	0	RFP+
02	16	635.694	424.132	315.578	131.069	66.7195	49.6431	20.6183	A	1	1	0	0	RFP+
02	17	656.445	431.495	317.229	144.005	65.732	48.3252	21.9371	A	1	1	0	0	RFP+
02	18	668.945	454.139	333.751	160.806	67.8889	49.8922	24.0387	A	1	1	0	0	RFP+
02	19	656.329	461.364	342.265	175.308	70.2946	52.1484	26.7104	A	1	1	0	0	RFP+
02	20	672.119	467.105	345.92	171.762	69.4974	51.4671	25.5552	A	1	1	0	0	RFP+
02	21	688.04	478.77	359.174	200.398	69.5847	52.2025	29.126	A	1	1	0	0	RFP+
02	22	693.021	488.948	366.838	193.412	70.5532	52.9332	27.9085	A	1	1	0	0	RFP+
02	23	698.848	510.18	380.417	201.591	73.003	54.4348	28.8462	A	1	1	0	0	RFP+
02	24	709.904	520.133	381.947	208.198	73.2681	53.8026	29.3276	A	1	1	0	0	RFP+
03	1	445.722	157.212	101.471	44.0437	35.2714	22.7655	9.88143	A	1	1	0	0	RFP+
03	2	404.293	148.698	98.7866	41.1936	36.7798	24.4344	10.1891	A	1	1	0	0	RFP+
03	3	403.608	146.782	100.716	39.0177	36.3674	24.9539	9.66722	A	1	1	0	0	RFP+
03	4	395.867	163.618	100.027	40.166	41.3316	25.2677	10.1463	A	1	1	0	0	RFP+
03	5	396.992	165.641	100.695	43.1897	41.724	25.3645	10.8792	A	1	1	0	0	RFP+
03	6	414.235	167.969	113.072	44.6603	40.5492	27.2967	10.7814	A	1	1	0	0	RFP+
03	7	408.842	179.99	118.169	49.9914	44.0243	28.9034	12.2275	A	1	1	0	0	RFP+
03	8	420.94	188.034	128.752	51.3404	44.67	30.5869	12.1966	A	1	1	0	0	RFP+
03	9	426.118	204.251	132.356	56.072	47.9329	31.061	13.1588	A	1	1	0	0	RFP+
03	10	414.866	210.825	136.474	53.6628	50.8176	32.8958	12.935	A	1	1	0	0	RFP+
03	11	401.573	213.287	157.174	56.3352	53.1128	39.1395	14.0286	A	1	1	0	0	RFP+
03	12	427.005	224.52	161.503	68.0894	52.5801	37.8223	15.9458	A	1	1	0	0	RFP+
03	13	441.143	229.472	164.345	70.4824	52.0176	37.2542	15.9772	A	1	1	0	0	RFP+
03	14	445.177	238.058	167.717	74.3072	53.475	37.6741	16.6916	A	1	1	0	0	RFP+
03	15	457.727	253.137	181.675	81.578	55.3031	39.6908	17.8224	A	1	1	0	0	RFP+
03	16	461.393	267.011	189.907	81.5724	57.8707	41.1594	17.6796	A	1	1	0	0	RFP+
03	17	481.71	278.017	195.232	90.0849	57.7145	40.5289	18.7011	A	1	1	0	0	RFP+
03	18	495.012	287.456	198.106	81.2943	58.0704	40.0204	16.4227	A	1	1	0	0	RFP+
03	19	489.17	298.36	206.041	91.3061	60.9931	42.1205	18.6655	A	1	1	0	0	RFP+
03	20	508.46	312.549	212.512	93.7859	61.4698	41.7953	18.4451	A	1	1	0	0	RFP+
03	21	503.229	320.171	228.56	97.1209	63.6233	45.4188	19.2996	A	1	1	0	0	RFP+
03	22	526.637	334.11	240.639	103.263	63.4421	45.6935	19.608	A	1	1	0	0	RFP+
03	23	528.275	344.676	242.579	108.329	65.2456	45.9191	20.5061	A	1	1	0	0	RFP+
03	24	536.554	352.389	243.908	112.05	65.6764	45.4583	20.8832	A	1	1	0	0	RFP+
04	1	769.175	304.498	209.604	81.4122	39.5877	27.2504	10.5843	A	1	1	0	0	RFP+
04	2	734.581	301.273	198.227	66.7404	41.0129	26.9851	9.0855	A	1	1	0	0	RFP+
04	3	754.255	316.611	207.474	75.3838	41.9766	27.5072	9.99447	A	1	1	0	0	RFP+
04	4	755.191	335.346	210.725	80.1626	44.4054	27.9036	10.6149	A	1	1	0	0	RFP+
04	5	785.312	353.46	228.764	74.3115	45.0088	29.1303	9.46267	A	1	1	0	0	RFP+
04	6	802.746	375.958	248.565	95.0874	46.8339	30.9643	11.8453	A	1	1	0	0	RFP+
04	7	828.832	406.531	262.438	97.7243	49.0487	31.6636	11.7906	A	1	1	0	0	RFP+
04	8	854.444	440.25	289.858	109.377	51.5248	33.9236	12.8009	A	1	1	0	0	RFP+
04	9	872.37	459.731	292.974	118.024	52.6991	33.5837	13.5291	A	1	1	0	0	RFP+
04	10	896.341	481.105	318.693	129.036	53.6743	35.5549	14.3958	A	1	1	0	0	RFP+
04	11	915.175	515.019	329.616	131.339	56.2754	36.0167	14.3512	A	1	1	0	0	RFP+
04	12	934.351	555.867	360.221	143.257	59.4922	38.5531	15.3322	A	1	1	0	0	RFP+
04	13	950.681	576.167	369.371	144.002	60.6057	38.8533	15.1472	A	1	1	0	0	RFP+
04	14	963.746	597.029	388.949	160.974	61.9488	40.358	16.7029	A	1	1	0	0	RFP+
04	15	991.384	639.238	401.617	169.706	64.4794	40.5107	17.118	A	1	1	0	0	RFP+
04	16	989.22	660.352	425.402	188.748	66.7549	43.0038	19.0804	A	1	1	0	0	RFP+
04	17	1018.11	698.763	455.195	207.023	68.6332	44.7097	20.334	A	1	1	0	0	RFP+
04	18	1021.81	708.396	473.715	213.374	69.3276	46.3605	20.882	A	1	1	0	0	RFP+
04	19	1022.61	732.908	482.561	213.122	71.6702	47.189	20.8409	A	1	1	0	0	RFP+
04	20	1019.62	753.866	512.239	243.547	73.9363	50.2384	23.8861	A	1	1	0	0	RFP+
04	21	1038.43	788.062	547.18	256.088	75.8896	52.6929	24.661	A	1	1	0	0	RFP+
04	22	1028.38	788.198	544.34	268.993	76.6449	52.9319	26.1571	A	1	1	0	0	RFP+
04	23	1039.32	811.968	568.761	271.792	78.1251	54.7245	26.151	A	1	1	0	0	RFP+
04	24	1061.23	841.537	582.322	269.892	79.2984	54.8725	25.432	A	1	1	0	0	RFP+
05	1	719.627	294.337	201.327	76.9988	40.9013	27.9766	10.6998	A	1	1	0	0	RFP+
05	2	667.158	295.825	198.141	69.2758	44.3411	29.6992	10.3837	A	1	1	0	0	RFP+
05	3	692.928	314.548	209.038	68.9447	45.3941	30.1673	9.94975	A	1	1	0	0	RFP+
05	4	701.344	326.571	214.425	77.1028	46.5636	30.5735	10.9936	A	1	1	0	0	RFP+
05	5	735.077	343.285	232.318	83.0956	46.7006	31.6046	11.3043	A	1	1	0	0	RFP+
05	6	715.225	358.085	231.985	85.3942	50.066	32.4353	11.9395	A	1	1	0	0	RFP+
05	7	750.076	398.455	253.707	98.8847	53.122	33.8241	13.1833	A	1	1	0	0	RFP+
05	8	781.64	439.029	275.169	108.844	56.1677	35.204	13.9251	A	1	1	0	0	RFP+
05	9	793.211	467.149	306.038	123.908	58.8934	38.5822	15.6211	A	1	1	0	0	RFP+
05	10	809.9	508.312	335.846	142.371	62.7624	41.4676	17.5789	A	1	1	0	0	RFP+
05	11	850.784	536.33	370.431	147.14	63.0394	43.5399	17.2947	A	1	1	0	0	RFP+
05	12	866.822	570.683	388.401	154.834	65.8362	44.8075	17.8623	A	1	1	0	0	RFP+
05	13	889.084	601.871	403.265	163.824	67.6956	45.3574	18.4261	A	1	1	0	0	RFP+
05	14	909.097	631.499	430.068	174.99	69.4644	47.3071	19.2488	A	1	1	0	0	RFP+
05	15	913.148	650.908	438.139	185.137	71.2817	47.9812	20.2746	A	1	1	0	0	RFP+
05	16	926.837	665.626	470.706	200.838	71.8169	50.7862	21.6691	A	1	1	0	0	RFP+
05	17	948.1	701.363	501.203	211.881	73.9756	52.864	22.348	A	1	1	0	0	RFP+
05	18	960.201	730.601	526.513	244.386	76.0883	54.8336	25.4515	A	1	1	0	0	RFP+
05	19	966.55	758.437	555.543	244.26	78.4685	57.4769	25.2714	A	1	1	0	0	RFP+
05	20	974.977	776.48	565.239	261.297	79.6408	57.9746	26.8004	A	1	1	0	0	RFP+
05	21	991.095	793.655	580.492	276.187	80.0786	58.5707	27.8669	A	1	1	0	0	RFP+
05	22	1006.43	823.998	604.636	290.213	81.8737	60.0776	28.836	A	1	1	0	0	RFP+
05	23	1018.99	838.496	635.824	314.089	82.2869	62.3974	30.8236	A	1	1	0	0	RFP+
05	24	1033.73	871.523	655.26	318.089	84.3089	63.3882	30.7712	A	1	1	0	0	RFP+
06	1	511.377	224.205	150.514	67.9739	43.8433	29.4331	13.2923	A	1	1	0	0	RFP+
06	2	475.424	215.552	143.06	59.1905	45.3389	30.091	12.4501	A	1	1	0	0	RFP+
06	3	465.115	210.165	138.712	54.8743	45.1857	29.8232	11.798	A	1	1	0	0	RFP+
06	4	473.367	216.723	137.318	56.765	45.7833	29.0088	11.9918	A	1	1	0	0	RFP+
06	5	476.424	235.091	152.936	64.1138	49.3449	32.1009	13.4573	A	1	1	0	0	RFP+
06	6	492.459	246.66	164.324	69.6003	50.0875	33.368	14.1332	A	1	1	0	0	RFP+
06	7	492.486	249.927	173.306	76.5282	50.7481	35.1901	15.5392	A	1	1	0	0	RFP+
06	8	494.991	261.823	169.93	79.7142	52.8946	34.3298	16.1042	A	1	1	0	0	RFP+
06	9	507.695	272.389	181.784	87.7912	53.6522	35.8058	17.2921	A	1	1	0	0	RFP+
06	10	524.845	276.666	186.604	87.8068	52.7139	35.5541	16.73	A	1	1	0	0	RFP+
06	11	515.142	289.102	200.197	93.6601	56.1208	38.8626	18.1814	A	1	1	0	0	RFP+
06	12	508.295	295.547	208.219	100.655	58.1447	40.9643	19.8026	A	1	1	0	0	RFP+
06	13	528.351	304.626	213.007	99.101	57.656	40.3154	18.7567	A	1	1	0	0	RFP+
06	14	538.443	327.12	223.982	104.135	60.753	41.598	19.34	A	1	1	0	0	RFP+
06	15	561.09	335.941	239.541	105.081	59.8729	42.6921	18.728	A	1	1	0	0	RFP+
06	16	572.937	338.752	237.016	118.633	59.1255	41.3686	20.7062	A	1	1	0	0	RFP+
06	17	575.829	357.623	248.713	119.333	62.1057	43.1921	20.7236	A	1	1	0	0	RFP+
06	18	582.715	368.868	262.184	131.651	63.3017	44.9936	22.5927	A	1	1	0	0	RFP+
06	19	598.477	391.093	268.069	136.467	65.3481	44.792	22.8024	A	1	1	0	0	RFP+
06	20	604.874	385.828	270.626	140.685	63.7865	44.741	23.2586	A	1	1	0	0	RFP+
06	21	630.752	416.716	277.361	143.729	66.0665	43.9731	22.787	A	1	1	0	0	RFP+
06	22	639.804	432.431	300.034	145.994	67.5879	46.8947	22.8185	A	1	1	0	0	RFP+
06	23	645.894	452.573	307.356	163.624	70.0692	47.5861	25.3329	A	1	1	0	0	RFP+
06	24	663.039	470.384	315.974	167.966	70.9437	47.6553	25.3328	A	1	1	0	0	RFP+
07	1	710.251	303.196	212.613	96.5707	42.6886	29.9349	13.5967	A	1	1	0	0	RFP+
07	2	694.242	287.678	210.662	93.5335	41.4377	30.3442	13.4728	A	1	1	0	0	RFP+
07	3	715.303	314.536	215.104	95.1884	43.9725	30.0717	13.3074	A	1	1	0	0	RFP+
07	4	755.694	339.808	229.381	106.478	44.9664	30.3538	14.0901	A	1	1	0	0	RFP+
07	5	787.432	353.65	243.671	104.658	44.9118	30.945	13.2911	A	1	1	0	0	RFP+
07	6	800.35	382.866	262.693	116.751	47.8374	32.8223	14.5875	A	1	1	0	0	RFP+
07	7	810.79	406.076	273.417	124.1	50.0841	33.7224	15.3061	A	1	1	0	0	RFP+
07	8	836.312	439.626	297.655	133.518	52.5672	35.5914	15.9651	A	1	1	0	0	RFP+
07	9	862.479	480.567	326.146	145.583	55.7193	37.815	16.8795	A	1	1	0	0	RFP+
07	10	881.255	499.768	340.999	154.356	56.711	38.6947	17.5155	A	1	1	0	0	RFP+
07	11	888.387	525.7	364.185	170.053	59.1747	40.994	19.1418	A	1	1	0	0	RFP+
07	12	896.65	546.686	386.74	182.772	60.9698	43.1317	20.3838	A	1	1	0	0	RFP+
07	13	941.427	589.853	411.652	199.394	62.6552	43.7264	21.1799	A	1	1	0	0	RFP+
07	14	966.12	619.75	428.029	202.838	64.1484	44.3039	20.9951	A	1	1	0	0	RFP+
07	15	958.406	638.651	448.453	203.437	66.6368	46.7916	21.2266	A	1	1	0	0	RFP+
07	16	983.222	667.683	477.263	220.753	67.9076	48.5407	22.452	A	1	1	0	0	RFP+
07	17	993.542	710.665	497.155	222.732	71.5284	50.0386	22.418	A	1	1	0	0	RFP+
07	18	1005.34	723.301	522.512	252.462	71.9456	51.9735	25.112	A	1	1	0	0	RFP+
07	19	1006.21	738.873	531.189	264.151	73.4313	52.7911	26.2521	A	1	1	0	0	RFP+
07	20	1018.25	782.747	559.992	274.833	76.8717	54.9955	26.9906	A	1	1	0	0	RFP+
07	21	1025.92	803.217	584.073	302.618	78.2922	56.9315	29.4972	A	1	1	0	0	RFP+
07	22	1045.17	832.211	603.513	309.108	79.6247	57.7433	29.575	A	1	1	0	0	RFP+
07	23	1050.52	846.714	613.12	323.565	80.5992	58.3633	30.8004	A	1	1	0	0	RFP+
07	24	1061.28	864.052	641.511	338.448	81.4157	60.4467	31.8904	A	1	1	0	0	RFP+
08	1	805.195	315.005	224.777	86.083	39.1216	27.9158	10.691	A	1	1	0	0	RFP+
08	2	736.634	301.675	201.254	71.7028	40.9532	27.3208	9.73384	A	1	1	0	0	RFP+
08	3	768.964	323.343	214.16	71.5852	42.0492	27.8504	9.3093	A	1	1	0	0	RFP+
08	4	780.994	346.868	215.476	69.5925	44.4137	27.59	8.91077	A	1	1	0	0	RFP+
08	5	817.925	379.939	240.199	77.557	46.4516	29.3669	9.48217	A	1	1	0	0	RFP+
08	6	831.961	394.69	256.436	83.843	47.441	30.8231	10.0778	A	1	1	0	0	RFP+
08	7	844.689	416.64	267.841	82.4066	49.3247	31.7088	9.75585	A	1	1	0	0	RFP+
08	8	861.759	440.559	289.113	95.6423	51.1231	33.5492	11.0985	A	1	1	0	0	RFP+
08	9	892.969	485.317	311.262	102.313	54.3488	34.8569	11.4576	A	1	1	0	0	RFP+
08	10	912.972	514.867	331.728	114.137	56.3946	36.335	12.5017	A	1	1	0	0	RFP+
08	11	923.626	531.44	353.72	116.825	57.5384	38.2969	12.6485	A	1	1	0	0	RFP+
08	12	928.004	551.984	370.278	127.18	59.4808	39.9004	13.7047	A	1	1	0	0	RFP+
08	13	946.327	579.25	374.959	147.067	61.2103	39.6226	15.5409	A	1	1	0	0	RFP+
08	14	955.49	599.807	398.626	160.051	62.7748	41.7195	16.7506	A	1	1	0	0	RFP+
08	15	967.847	628.965	411.931	167.277	64.986	42.5616	17.2834	A	1	1	0	0	RFP+
08	16	997.514	683.437	443.366	172.366	68.514	44.4471	17.2796	A	1	1	0	0	RFP+
08	17	1015.94	710.732	462.012	185.924	69.9582	45.4764	18.3007	A	1	1	0	0	RFP+
08	18	994.757	720.676	480.818	210.298	72.4474	48.3352	21.1407	A	1	1	0	0	RFP+
08	19	1006.45	756.286	517.298	223.537	75.1437	51.3981	22.2103	A	1	1	0	0	RFP+
08	20	1018.67	776.091	524.929	228.482	76.1863	51.5306	22.4293	A	1	1	0	0	RFP+
08	21	1022.83	806.833	549.867	250.442	78.8821	53.7591	24.4851	A	1	1	0	0	RFP+
08	22	1041.97	813.005	569.701	265.565	78.0255	54.6752	25.4867	A	1	1	0	0	RFP+
08	23	1033.94	831.479	587.428	280.097	80.4187	56.8147	27.0903	A	1	1	0	0	RFP+
08	24	1072.04	869.727	631.951	313.903	81.1279	58.9482	29.2807	A	1	1	0	0	RFP+
09	1	446.523	147.507	97.2198	35.7312	33.0345	21.7726	8.00209	A	1	1	0	0	RFP+
09	2	409.455	140.665	85.6188	25.6018	34.3543	20.9105	6.25265	A	1	1	0	0	RFP+
09	3	414.376	139.688	87.4831	24.759	33.7104	21.112	5.975	A	1	1	0	0	RFP+
09	4	405.56	144.891	92.1935	29.1719	35.7263	22.7324	7.19301	A	1	1	0	0	RFP+
09	5	411.959	168.441	106.509	27.9702	40.8879	25.8544	6.78957	A	1	1	0	0	RFP+
09	6	427.791	175.778	106.451	31.078	41.0897	24.884	7.26476	A	1	1	0	0	RFP+
09	7	425.693	189.945	114.682	37.0988	44.6202	26.9401	8.71491	A	1	1	0	0	RFP+
09	8	430.426	205.8	126.298	36.0716	47.8132	29.3426	8.38043	A	1	1	0	0	RFP+
09	9	446.215	221.2	147.911	43.2052	49.5724	33.1479	9.6826	A	1	1	0	0	RFP+
09	10	448.742	228.844	146.813	47.1344	50.9967	32.7166	10.5037	A	1	1	0	0	RFP+
09	11	464.518	242.661	155.208	51.9314	52.2393	33.4126	11.1796	A	1	1	0	0	RFP+
09	12	468.202	254.074	169.666	62.5333	54.2658	36.2378	13.3561	A	1	1	0	0	RFP+
09	13	474.914	278.194	180.881	67.7966	58.5778	38.0871	14.2756	A	1	1	0	0	RFP+
09	14	490.058	294.217	197.87	68.1914	60.0373	40.3769	13.915	A	1	1	0	0	RFP+
09	15	499.566	303.57	206.974	76.9261	60.7666	41.4307	15.3986	A	1	1	0	0	RFP+
09	16	505.815	323.715	220.034	91.646	63.9987	43.5008	18.1185	A	1	1	0	0	RFP+
09	17	493.771	322.857	222.577	100.053	65.386	45.077	20.2631	A	1	1	0	0	RFP+
09	18	511.988	348.121	242.434	109.748	67.994	47.3515	21.4357	A	1	1	0	0	RFP+
09	19	524.127	343.626	242.781	116.685	65.5615	46.3211	22.2627	A	1	1	0	0	RFP+
09	20	544.161	356.373	253.529	113.625	65.4904	46.5909	20.8808	A	1	1	0	0	RFP+
09	21	559.573	389.282	271.36	122.105	69.5678	48.494	21.8212	A	1	1	0	0	RFP+
09	22	552.227	391.355	288.127	132.418	70.8685	52.1754	23.979	A	1	1	0	0	RFP+
09	23	570.162	416.034	305.685	147.022	72.9677	53.6137	25.786	A	1	1	0	0	RFP+
09	24	591.205	430.915	320.949	164.519	72.8875	54.2872	27.8278	A	1	1	0	0	RFP+
01	1	242.55	72.1952	45.7238	16.6975	29.7651	18.8513	6.88413	A	2	1	5	0	RFP+
01	2	268.199	70.4504	49.3413	17.6634	26.268	18.3973	6.58594	A	2	1	5	0	RFP+
01	3	277.963	81.1011	52.1001	16.8251	29.177	18.7436	6.05301	A	2	1	5	0	RFP+
01	4	289.702	81.4549	55.0166	22.9275	28.1168	18.9907	7.91417	A	2	1	5	0	RFP+
01	5	299.245	88.7622	59.687	24.9275	29.6621	19.9459	8.33015	A	2	1	5	0	RFP+
01	6	316.904	94.0169	65.582	25.7426	29.6673	20.6946	8.12316	A	2	1	5	0	RFP+
01	7	301.771	94.9063	68.0018	29.0694	31.4498	22.5343	9.63296	A	2	1	5	0	RFP+
01	8	317.107	106.462	71.6771	30.373	33.573	22.6035	9.57817	A	2	1	5	0	RFP+
01	9	299.127	109.623	76.3901	34.5824	36.6476	25.5377	11.5611	A	2	1	5	0	RFP+
01	10	297.671	118.635	79.9093	31.4956	39.8544	26.8448	10.5807	A	2	1	5	0	RFP+
01	11	295.982	120.744	86.0091	38.3648	40.7946	29.0589	12.9619	A	2	1	5	0	RFP+
01	12	310.894	124.219	87.1958	39.8153	39.9555	28.0468	12.8067	A	2	1	5	0	RFP+
01	13	311.466	127.061	93.3448	41.4097	40.7945	29.9694	13.2951	A	2	1	5	0	RFP+
01	14	297.533	136.083	99.9843	51.8795	45.737	33.6044	17.4365	A	2	1	5	0	RFP+
01	15	313.871	142.595	107.409	53.5708	45.4312	34.2206	17.0678	A	2	1	5	0	RFP+
01	16	308.883	150.056	116.954	56.8463	48.58	37.8635	18.4038	A	2	1	5	0	RFP+
01	17	310.938	151.572	116.981	65.7764	48.7467	37.622	21.1542	A	2	1	5	0	RFP+
01	18	305.653	156.5	121.957	63.3357	51.2018	39.9006	20.7215	A	2	1	5	0	RFP+
01	19	324.282	158.894	122.207	66.0212	48.9988	37.6854	20.3592	A	2	1	5	0	RFP+
01	20	325.109	155.75	119.405	65.1039	47.9069	36.7276	20.0252	A	2	1	5	0	RFP+
01	21	324.764	165.212	123.948	65.5684	50.8714	38.1656	20.1896	A	2	1	5	0	RFP+
01	22	323.935	170.54	132.484	76.7247	52.6465	40.8983	23.6853	A	2	1	5	0	RFP+
01	23	337.274	176.322	134.565	76.7089	52.2785	39.8978	22.7438	A	2	1	5	0	RFP+
01	24	326.346	169.62	133.678	79.2299	51.9756	40.9621	24.2779	A	2	1	5	0	RFP+
02	1	577.138	180.472	112.845	46.7912	31.2701	19.5525	8.10745	A	2	1	5	0	RFP+
02	2	541.525	177.748	114.454	46.2012	32.8237	21.1355	8.53168	A	2	1	5	0	RFP+
02	3	560.065	175.471	110.838	43.5034	31.3305	19.7901	7.76756	A	2	1	5	0	RFP+
02	4	564.943	195.921	123.983	52.4749	34.6797	21.9462	9.28853	A	2	1	5	0	RFP+
02	5	574.749	190.672	123.386	45.6053	33.1749	21.4678	7.93483	A	2	1	5	0	RFP+
02	6	579.186	206.731	129.923	52.9054	35.6933	22.4321	9.13445	A	2	1	5	0	RFP+
02	7	568.8	220.912	142.551	51.77	38.8383	25.0618	9.10162	A	2	1	5	0	RFP+
02	8	608.711	230.947	146.352	62.3725	37.9403	24.0429	10.2467	A	2	1	5	0	RFP+
02	9	581.478	254.635	165.187	73.3057	43.791	28.4081	12.6068	A	2	1	5	0	RFP+
02	10	556.379	257.909	172.017	76.3537	46.3549	30.9173	13.7233	A	2	1	5	0	RFP+
02	11	590.594	263.959	180.839	81.7678	44.6938	30.6198	13.845	A	2	1	5	0	RFP+
02	12	580.852	260.004	179.571	82.9438	44.7625	30.9151	14.2797	A	2	1	5	0	RFP+
02	13	564.879	269.693	188.866	84.514	47.7435	33.4347	14.9614	A	2	1	5	0	RFP+
02	14	562.553	280.459	200.535	96.7291	49.8548	35.6474	17.1947	A	2	1	5	0	RFP+
02	15	567.64	273.374	199.242	94.9871	48.1598	35.1	16.7337	A	2	1	5	0	RFP+
02	16	570.46	289.256	208.946	95.305	50.7058	36.6277	16.7067	A	2	1	5	0	RFP+
02	17	568.644	305.337	222.182	107.284	53.6957	39.0722	18.8666	A	2	1	5	0	RFP+
02	18	562.414	307.068	242.731	113.501	54.5982	43.1589	20.181	A	2	1	5	0	RFP+
02	19	583.734	314.125	239.092	119.262	53.8131	40.9591	20.4309	A	2	1	5	0	RFP+
02	20	601.239	323.666	243.822	129.295	53.8332	40.5533	21.5048	A	2	1	5	0	RFP+
02	21	594.955	331.498	256.476	125.673	55.7181	43.1085	21.1231	A	2	1	5	0	RFP+
02	22	589.323	338.707	264.121	138.616	57.474	44.8177	23.5213	A	2	1	5	0	RFP+
02	23	587.032	346.781	267.545	143.295	59.0737	45.576	24.41	A	2	1	5	0	RFP+
02	24	599.005	356.276	275.097	152.56	59.478	45.9257	25.4689	A	2	1	5	0	RFP+
03	1	651.055	198.157	115.257	52.3871	30.4363	17.7031	8.04649	A	2	1	5	0	RFP+
03	2	586.422	191.711	113.002	45.6924	32.6916	19.2697	7.79173	A	2	1	5	0	RFP+
03	3	591.438	194.415	120.685	41.9316	32.8716	20.4054	7.08977	A	2	1	5	0	RFP+
03	4	572.107	207.524	126.408	47.8767	36.2737	22.0953	8.36848	A	2	1	5	0	RFP+
03	5	575.899	215.46	128.039	50.4291	37.4129	22.2329	8.7566	A	2	1	5	0	RFP+
03	6	567.922	213.206	138.45	53.9072	37.5415	24.3784	9.492	A	2	1	5	0	RFP+
03	7	582.369	232.752	145.762	55.5894	39.9664	25.0292	9.54539	A	2	1	5	0	RFP+
03	8	577.378	240.133	156.267	60.993	41.5902	27.0649	10.5638	A	2	1	5	0	RFP+
03	9	578.853	252.963	164.863	62.48	43.7007	28.4809	10.7938	A	2	1	5	0	RFP+
03	10	549.109	248.349	161.024	58.8984	45.2277	29.3247	10.7262	A	2	1	5	0	RFP+
03	11	553.001	249.06	166.108	57.9688	45.0378	30.0376	10.4826	A	2	1	5	0	RFP+
03	12	559.096	265.901	174.413	71.0947	47.5591	31.1955	12.716	A	2	1	5	0	RFP+
03	13	595.977	271.014	178.662	73.4977	45.474	29.978	12.3323	A	2	1	5	0	RFP+
03	14	577.266	283.038	195.878	81.6671	49.0308	33.9321	14.1472	A	2	1	5	0	RFP+
03	15	583.511	291.352	199.538	84.8027	49.9309	34.1961	14.5332	A	2	1	5	0	RFP+
03	16	556.503	289.974	208.19	87.7199	52.1064	37.4103	15.7627	A	2	1	5	0	RFP+
03	17	587.902	297.785	208.173	93.3993	50.6522	35.4095	15.8869	A	2	1	5	0	RFP+
03	18	573.067	313.749	231.472	106.17	54.7492	40.3918	18.5266	A	2	1	5	0	RFP+
03	19	600.791	312.527	236.061	109.577	52.0193	39.2917	18.2388	A	2	1	5	0	RFP+
03	20	583.188	305.796	227.108	105.301	52.4352	38.9426	18.0561	A	2	1	5	0	RFP+
03	21	587.682	320.74	240.17	119.277	54.5771	40.8674	20.2962	A	2	1	5	0	RFP+
03	22	563.19	336.913	250.91	123.729	59.8223	44.5515	21.9694	A	2	1	5	0	RFP+
03	23	551.059	325.46	248.198	123.817	59.0608	45.0401	22.4689	A	2	1	5	0	RFP+
03	24	566.146	342.494	252.641	131.337	60.4957	44.6248	23.1985	A	2	1	5	0	RFP+
04	1	451.961	178.305	116.178	47.3657	39.4513	25.7053	10.48	A	2	1	5	0	RFP+
04	2	430.045	173.156	108.101	45.8556	40.2647	25.137	10.663	A	2	1	5	0	RFP+
04	3	459.785	189.507	115.92	49.3197	41.2164	25.2117	10.7267	A	2	1	5	0	RFP+
04	4	464.64	190.243	127.503	50.3941	40.9442	27.4413	10.8459	A	2	1	5	0	RFP+
04	5	451.275	209.632	138.952	59.5617	46.4533	30.7911	13.1985	A	2	1	5	0	RFP+
04	6	466.073	232.886	149.388	63.6759	49.9677	32.0525	13.6622	A	2	1	5	0	RFP+
04	7	470.843	237.877	160.183	71.0725	50.5215	34.0205	15.0947	A	2	1	5	0	RFP+
04	8	478.09	236.447	165.661	73.6585	49.4566	34.6505	15.4068	A	2	1	5	0	RFP+
04	9	469.648	234.239	164.534	68.3884	49.8753	35.0335	14.5616	A	2	1	5	0	RFP+
04	10	478.937	247.005	175.295	76.9073	51.5737	36.6009	16.0579	A	2	1	5	0	RFP+
04	11	474.122	259.69	188.704	84.371	54.7729	39.8007	17.7952	A	2	1	5	0	RFP+
04	12	480.135	268.713	194.083	87.7585	55.9662	40.4226	18.2779	A	2	1	5	0	RFP+
04	13	458.508	277.457	209.978	98.7798	60.5131	45.7959	21.5437	A	2	1	5	0	RFP+
04	14	475.107	293.733	218.217	103.865	61.8246	45.93	21.8614	A	2	1	5	0	RFP+
04	15	481.705	297.461	219.675	111.898	61.7517	45.6038	23.2296	A	2	1	5	0	RFP+
04	16	478.253	313.076	247.775	117.794	65.4623	51.8084	24.6301	A	2	1	5	0	RFP+
04	17	491.969	325.694	248.473	129.566	66.2022	50.5059	26.3363	A	2	1	5	0	RFP+
04	18	482.725	342.516	262.262	134.272	70.9547	54.3295	27.8155	A	2	1	5	0	RFP+
04	19	481.444	343.204	271.622	137.963	71.2864	56.4183	28.6561	A	2	1	5	0	RFP+
04	20	483.631	341.874	267.121	142.504	70.6891	55.2324	29.4655	A	2	1	5	0	RFP+
04	21	474.599	340.299	267.66	155.177	71.7024	56.3971	32.6964	A	2	1	5	0	RFP+
04	22	485.634	350.218	280.044	149.083	72.1156	57.6656	30.6986	A	2	1	5	0	RFP+
04	23	490.494	363.138	279.307	155.446	74.0352	56.9441	31.6918	A	2	1	5	0	RFP+
04	24	481.589	374.768	293.273	168.392	77.8192	60.897	34.9658	A	2	1	5	0	RFP+
05	1	681.806	267.948	192.259	79.9949	39.2997	28.1985	11.7328	A	2	1	5	0	RFP+
05	2	691.293	269.952	189.498	69.7892	39.0503	27.4121	10.0955	A	2	1	5	0	RFP+
05	3	720.992	289.919	200.219	72.3557	40.2111	27.77	10.0356	A	2	1	5	0	RFP+
05	4	733.097	308.184	215.474	82.1424	42.0386	29.3924	11.2048	A	2	1	5	0	RFP+
05	5	749.281	333.256	230.373	96.8024	44.4768	30.7459	12.9194	A	2	1	5	0	RFP+
05	6	777.039	361.937	242.228	109.441	46.579	31.1732	14.0843	A	2	1	5	0	RFP+
05	7	782.565	384	267.429	113.532	49.0694	34.1734	14.5077	A	2	1	5	0	RFP+
05	8	800.8	395.692	294.957	122.235	49.4122	36.8328	15.2641	A	2	1	5	0	RFP+
05	9	780.884	409.945	292.474	130.954	52.4976	37.4543	16.77	A	2	1	5	0	RFP+
05	10	784.356	422.581	310.874	148.241	53.8762	39.6343	18.8997	A	2	1	5	0	RFP+
05	11	790.775	445.101	332.444	154.416	56.2866	42.0403	19.5271	A	2	1	5	0	RFP+
05	12	788.939	447.867	340.872	170.359	56.7682	43.2064	21.5934	A	2	1	5	0	RFP+
05	13	803.834	466.721	354.109	171.93	58.0619	44.0526	21.3888	A	2	1	5	0	RFP+
05	14	806.801	473.002	364.293	178.244	58.6268	45.1527	22.0927	A	2	1	5	0	RFP+
05	15	805.574	498.976	377.548	192.827	61.9404	46.8669	23.9365	A	2	1	5	0	RFP+
05	16	822.437	508.915	404.571	204.505	61.8789	49.1917	24.8658	A	2	1	5	0	RFP+
05	17	822.226	545.614	431.449	225.5	66.3581	52.4732	27.4255	A	2	1	5	0	RFP+
05	18	817.093	561.328	441.513	232.328	68.6981	54.0346	28.4335	A	2	1	5	0	RFP+
05	19	826.143	574.71	453.393	234.974	69.5654	54.8806	28.4423	A	2	1	5	0	RFP+
05	20	812.261	598.097	477.032	264.022	73.6336	58.7288	32.5045	A	2	1	5	0	RFP+
05	21	821.597	595.453	480.726	272.98	72.4751	58.5112	33.2255	A	2	1	5	0	RFP+
05	22	835.524	606.368	489.047	273.933	72.5733	58.5318	32.7857	A	2	1	5	0	RFP+
05	23	827.1	626.389	500.694	294.413	75.7331	60.536	35.5958	A	2	1	5	0	RFP+
05	24	827.204	655.505	529.648	314.811	79.2435	64.0287	38.0573	A	2	1	5	0	RFP+
06	1	335.758	84.6888	52.8718	23.8858	25.2232	15.747	7.11399	A	2	1	5	0	RFP+
06	2	304.01	75.7448	47.6637	22.7693	24.9152	15.6783	7.48965	A	2	1	5	0	RFP+
06	3	320.017	79.8433	43.4983	16.3973	24.9497	13.5925	5.12389	A	2	1	5	0	RFP+
06	4	314.21	78.3143	48.878	21.1721	24.9242	15.5558	6.73818	A	2	1	5	0	RFP+
06	5	327.125	81.0112	50.9771	22.9299	24.7646	15.5834	7.00953	A	2	1	5	0	RFP+
06	6	318.826	82.6082	49.1366	24.4349	25.9101	15.4117	7.66403	A	2	1	5	0	RFP+
06	7	305.573	88.269	54.1115	24.2718	28.8864	17.7082	7.94305	A	2	1	5	0	RFP+
06	8	324.487	100.565	62.355	28.8037	30.992	19.2165	8.87669	A	2	1	5	0	RFP+
06	9	327.217	95.4514	59.3995	28.8987	29.1706	18.1529	8.83165	A	2	1	5	0	RFP+
06	10	325.62	105.77	66.7081	27.466	32.4827	20.4865	8.43499	A	2	1	5	0	RFP+
06	11	328.954	114.996	74.4732	31.4307	34.9582	22.6394	9.55472	A	2	1	5	0	RFP+
06	12	313.668	117.588	76.756	33.4315	37.4879	24.4705	10.6583	A	2	1	5	0	RFP+
06	13	316.646	131.685	86.0394	37.9608	41.5875	27.1721	11.9884	A	2	1	5	0	RFP+
06	14	311.388	125.849	89.6983	43.0674	40.4153	28.8059	13.8308	A	2	1	5	0	RFP+
06	15	329.537	139.971	94.5465	42.3693	42.4752	28.6907	12.8572	A	2	1	5	0	RFP+
06	16	310.387	130.515	92.2619	44.9868	42.0492	29.7248	14.4938	A	2	1	5	0	RFP+
06	17	327.426	138.877	103.958	46.4877	42.4146	31.7501	14.1979	A	2	1	5	0	RFP+
06	18	312.618	139.524	98.2543	46.0601	44.631	31.4295	14.7337	A	2	1	5	0	RFP+
06	19	308.929	138.014	106.44	51.3912	44.6751	34.4544	16.6353	A	2	1	5	0	RFP+
06	20	319.389	148.555	106.766	52.9151	46.5123	33.4282	16.5676	A	2	1	5	0	RFP+
06	21	309.061	150.531	108.637	58.5039	48.7059	35.1507	18.9295	A	2	1	5	0	RFP+
06	22	319.239	156.703	116.077	59.803	49.0864	36.3605	18.733	A	2	1	5	0	RFP+
06	23	325.659	156.141	114.73	62.6712	47.9461	35.2301	19.2444	A	2	1	5	0	RFP+
06	24	331.047	153.839	119.836	62.9288	46.4703	36.1989	19.009	A	2	1	5	0	RFP+
07	1	403.805	133.158	89.9292	37.9938	32.9758	22.2705	9.40896	A	2	1	5	0	RFP+
07	2	377.27	130.308	84.9575	31.9922	34.5397	22.519	8.47994	A	2	1	5	0	RFP+
07	3	397.229	133.97	94.5501	33.6251	33.7261	23.8024	8.46491	A	2	1	5	0	RFP+
07	4	390.307	136.064	91.4004	36.5911	34.8607	23.4176	9.37495	A	2	1	5	0	RFP+
07	5	373.58	149.345	97.7237	37.1269	39.9768	26.1587	9.93816	A	2	1	5	0	RFP+
07	6	362.546	152.91	104.039	46.3619	42.1766	28.6968	12.7879	A	2	1	5	0	RFP+
07	7	380.6	158.252	108.507	47.7095	41.5795	28.5094	12.5353	A	2	1	5	0	RFP+
07	8	383.831	166.747	119.922	47.0514	43.4427	31.2435	12.2583	A	2	1	5	0	RFP+
07	9	391.812	185.784	124.096	51.7194	47.4166	31.6723	13.2	A	2	1	5	0	RFP+
07	10	394.801	186.424	126.166	52.2773	47.2198	31.9567	13.2414	A	2	1	5	0	RFP+
07	11	392.82	197.026	140.625	57.5263	50.1568	35.799	14.6445	A	2	1	5	0	RFP+
07	12	413.699	200.02	145.304	64.5339	48.3492	35.1233	15.5992	A	2	1	5	0	RFP+
07	13	407.897	206.14	152.293	62.1736	50.5374	37.3361	15.2425	A	2	1	5	0	RFP+
07	14	420.706	220.134	154.998	71.6491	52.3248	36.8424	17.0307	A	2	1	5	0	RFP+
07	15	411.374	228.759	167.236	70.3568	55.6084	40.6531	17.1029	A	2	1	5	0	RFP+
07	16	397.241	228.405	167.387	83.8005	57.4979	42.1374	21.0957	A	2	1	5	0	RFP+
07	17	403.986	239.135	173.83	80.9473	59.1938	43.0288	20.0372	A	2	1	5	0	RFP+
07	18	395.78	238.614	179.172	93.7711	60.2896	45.2707	23.6928	A	2	1	5	0	RFP+
07	19	419.71	248.598	184.438	93.8883	59.2309	43.9441	22.3698	A	2	1	5	0	RFP+
07	20	424.397	255.754	191.262	97.3344	60.2629	45.0668	22.9348	A	2	1	5	0	RFP+
07	21	415.588	252.229	192.195	96.3178	60.692	46.2465	23.1763	A	2	1	5	0	RFP+
07	22	413.506	257.681	197.265	103.272	62.3161	47.7055	24.9748	A	2	1	5	0	RFP+
07	23	417.347	269.171	204.477	105.25	64.4957	48.9946	25.2188	A	2	1	5	0	RFP+
07	24	428.208	277.573	216.038	122.731	64.822	50.4516	28.6616	A	2	1	5	0	RFP+
08	1	667.354	276.709	200.649	92.7002	41.4635	30.0663	13.8907	A	2	1	5	0	RFP+
08	2	632.636	268.433	198.341	87.5763	42.4308	31.3514	13.8431	A	2	1	5	0	RFP+
08	3	638.094	277.934	194.878	84.2923	43.557	30.5407	13.21	A	2	1	5	0	RFP+
08	4	650.081	300.141	215.713	98.987	46.1698	33.1825	15.2269	A	2	1	5	0	RFP+
08	5	648.054	306.035	215.606	95.3314	47.2238	33.2698	14.7104	A	2	1	5	0	RFP+
08	6	668.09	328.484	240.248	108.994	49.1677	35.9605	16.3142	A	2	1	5	0	RFP+
08	7	673.252	337.903	248.432	116.614	50.1897	36.9003	17.321	A	2	1	5	0	RFP+
08	8	648.931	357.108	262.684	125.079	55.0302	40.4794	19.2747	A	2	1	5	0	RFP+
08	9	660.385	370.114	278.8	136.12	56.0451	42.2178	20.6122	A	2	1	5	0	RFP+
08	10	657.014	380.702	286.117	130.535	57.9442	43.5481	19.8679	A	2	1	5	0	RFP+
08	11	688.949	410.652	313.843	155.167	59.6057	45.5539	22.5222	A	2	1	5	0	RFP+
08	12	676.448	410.117	313.87	167.41	60.628	46.3997	24.7484	A	2	1	5	0	RFP+
08	13	681.176	440.577	327.674	169.656	64.6789	48.1042	24.9063	A	2	1	5	0	RFP+
08	14	676.587	447.763	339.533	180.023	66.1797	50.1832	26.6075	A	2	1	5	0	RFP+
08	15	693.622	472.806	357.544	187.848	68.1648	51.5474	27.0822	A	2	1	5	0	RFP+
08	16	686.042	482.799	375.687	216.147	70.3745	54.7615	31.5065	A	2	1	5	0	RFP+
08	17	707.212	498.825	383.801	212.889	70.5341	54.2696	30.1026	A	2	1	5	0	RFP+
08	18	703.755	515.885	408.172	237.5	73.3046	57.9992	33.7475	A	2	1	5	0	RFP+
08	19	718.225	527.544	410.942	242.863	73.4511	57.2164	33.8144	A	2	1	5	0	RFP+
08	20	710.916	538.368	428.314	242.434	75.7288	60.2482	34.1017	A	2	1	5	0	RFP+
08	21	722.077	562.354	443.406	274.714	77.8801	61.407	38.045	A	2	1	5	0	RFP+
08	22	722.895	577.798	458.679	294.521	79.9284	63.4504	40.7419	A	2	1	5	0	RFP+
08	23	739.142	570.582	466.116	292.365	77.1951	63.0617	39.5546	A	2	1	5	0	RFP+
08	24	727.181	586.873	488.718	311.852	80.7052	67.2073	42.885	A	2	1	5	0	RFP+
09	1	493.815	151.19	102.832	42.8053	30.6167	20.824	8.66829	A	2	1	5	0	RFP+
09	2	461.197	141.346	88.4124	39.098	30.6475	19.1702	8.4775	A	2	1	5	0	RFP+
09	3	456.598	147.705	97.4387	35.543	32.3489	21.3401	7.78431	A	2	1	5	0	RFP+
09	4	458.592	152.791	104.087	43.4648	33.3175	22.6971	9.47788	A	2	1	5	0	RFP+
09	5	450.511	152.058	100.782	42.0888	33.7524	22.3705	9.34245	A	2	1	5	0	RFP+
09	6	465.246	163.9	111.343	47.8078	35.2286	23.932	10.2758	A	2	1	5	0	RFP+
09	7	461.896	176.65	119.424	52.9167	38.2445	25.8553	11.4564	A	2	1	5	0	RFP+
09	8	474.039	174.719	116.395	52.2293	36.8575	24.5539	11.0179	A	2	1	5	0	RFP+
09	9	473.988	195.183	136.741	60.0633	41.1789	28.849	12.6719	A	2	1	5	0	RFP+
09	10	474.736	196.173	136.513	64.0313	41.3227	28.7555	13.4878	A	2	1	5	0	RFP+
09	11	463.177	218.373	151.675	67.3871	47.1469	32.7468	14.5489	A	2	1	5	0	RFP+
09	12	464.145	221.354	162.999	74.9665	47.6907	35.1181	16.1515	A	2	1	5	0	RFP+
09	13	477.02	220.433	156.291	73.7533	46.2105	32.764	15.4613	A	2	1	5	0	RFP+
09	14	467.013	237.952	174.374	88.0179	50.9519	37.3381	18.847	A	2	1	5	0	RFP+
09	15	473.575	239.584	178.715	88.8008	50.5906	37.7374	18.7512	A	2	1	5	0	RFP+
09	16	482.973	243.799	184.45	90.9351	50.4788	38.1905	18.8282	A	2	1	5	0	RFP+
09	17	466.283	248.681	190.933	100.752	53.3327	40.9478	21.6075	A	2	1	5	0	RFP+
09	18	483.125	253	193.875	94.1754	52.3674	40.1293	19.493	A	2	1	5	0	RFP+
09	19	477.965	273.784	210.598	111.328	57.2811	44.0613	23.2921	A	2	1	5	0	RFP+
09	20	467.713	263.593	204.352	119.236	56.3579	43.6917	25.4934	A	2	1	5	0	RFP+
09	21	488.323	273.572	219.91	117.628	56.0227	45.0337	24.0882	A	2	1	5	0	RFP+
09	22	478.522	285.239	220.943	118.247	59.6083	46.1719	24.7108	A	2	1	5	0	RFP+
09	23	466.875	281.909	219.442	128.62	60.3822	47.0024	27.5492	A	2	1	5	0	RFP+
09	24	488.653	289.797	225.958	126.005	59.3052	46.241	25.7862	A	2	1	5	0	RFP+
01	1	147.951	13.5475	9.28902	3.56165	9.15676	6.27845	2.40732	A	3	1	10	0	RFP+
01	2	172.503	17.5275	11.1272	6.60262	10.1607	6.4504	3.82753	A	3	1	10	0	RFP+
01	3	172.078	18.6756	11.507	4.09598	10.853	6.68713	2.38031	A	3	1	10	0	RFP+
01	4	166.566	14.8182	10.2659	2.76312	8.89629	6.16324	1.65887	A	3	1	10	0	RFP+
01	5	180.755	17.1364	13.3302	6.03188	9.48044	7.37471	3.33704	A	3	1	10	0	RFP+
01	6	189.597	20.9143	15.3459	7.52505	11.0309	8.09392	3.96896	A	3	1	10	0	RFP+
01	7	199.211	26.7789	17.9506	7.29073	13.4425	9.01084	3.6598	A	3	1	10	0	RFP+
01	8	205.902	30.145	19.9697	8.86066	14.6405	9.69866	4.30335	A	3	1	10	0	RFP+
01	9	199.509	30.3391	21.75	8.41265	15.2069	10.9018	4.21668	A	3	1	10	0	RFP+
01	10	186.458	34.657	21.9305	10.7259	18.587	11.7616	5.75245	A	3	1	10	0	RFP+
01	11	196.223	34.6026	23.4057	10.1953	17.6343	11.9281	5.19579	A	3	1	10	0	RFP+
01	12	199.862	38.2716	23.4749	11.7751	19.149	11.7456	5.89162	A	3	1	10	0	RFP+
01	13	193.655	40.138	25.7859	12.3671	20.7265	13.3153	6.38613	A	3	1	10	0	RFP+
01	14	173.891	41.3639	26.8268	13.4103	23.7872	15.4273	7.7119	A	3	1	10	0	RFP+
01	15	186.05	41.4962	26.8628	12.7173	22.3038	14.4385	6.83544	A	3	1	10	0	RFP+
01	16	178.494	44.5148	29.1575	13.5755	24.9391	16.3353	7.6056	A	3	1	10	0	RFP+
01	17	185.732	40.2076	28.0268	13.7539	21.6482	15.09	7.40524	A	3	1	10	0	RFP+
01	18	193.541	36.8364	27.0388	13.4864	19.0329	13.9706	6.96825	A	3	1	10	0	RFP+
01	19	210.811	38.0216	25.8509	10.8087	18.0358	12.2626	5.1272	A	3	1	10	0	RFP+
01	20	207.466	38.6206	29.7433	11.231	18.6154	14.3365	5.41341	A	3	1	10	0	RFP+
01	21	211.761	41.1501	29.756	13.3891	19.4323	14.0517	6.32276	A	3	1	10	0	RFP+
01	22	206.58	36.2878	29.5367	12.0912	17.566	14.298	5.85305	A	3	1	10	0	RFP+
01	23	197.083	36.5083	28.6639	14.2639	18.5243	14.5441	7.23751	A	3	1	10	0	RFP+
01	24	185.831	37.6479	28.6395	15.7771	20.2592	15.4116	8.49001	A	3	1	10	0	RFP+
02	1	714.504	184.579	115.914	43.4374	25.8332	16.2229	6.07939	A	3	1	10	0	RFP+
02	2	690.027	191.679	117.659	47.422	27.7784	17.0513	6.87248	A	3	1	10	0	RFP+
02	3	696.268	191.562	116.496	45.7813	27.5126	16.7314	6.57524	A	3	1	10	0	RFP+
02	4	701.849	193.302	117.65	45.5319	27.5419	16.7629	6.48742	A	3	1	10	0	RFP+
02	5	692.394	217.15	126.37	52.8377	31.3622	18.2512	7.63115	A	3	1	10	0	RFP+
02	6	679.435	236.571	145.227	58.522	34.8188	21.3747	8.61333	A	3	1	10	0	RFP+
02	7	689.083	253.623	152.166	59.646	36.8059	22.0825	8.65585	A	3	1	10	0	RFP+
02	8	687.621	273.154	162.51	66.5024	39.7245	23.6336	9.67136	A	3	1	10	0	RFP+
02	9	686.023	275.763	168.491	64.4055	40.1973	24.5606	9.38825	A	3	1	10	0	RFP+
02	10	702.319	293.301	180.49	74.9184	41.7618	25.6992	10.6673	A	3	1	10	0	RFP+
02	11	703.712	310.028	199.546	86.6266	44.0561	28.3562	12.3099	A	3	1	10	0	RFP+
02	12	710.056	304.176	200.936	82.7796	42.8382	28.2986	11.6582	A	3	1	10	0	RFP+
02	13	706.803	322.716	211.727	90.2611	45.6586	29.9555	12.7703	A	3	1	10	0	RFP+
02	14	698.27	336.971	224.043	100.783	48.2579	32.0855	14.4332	A	3	1	10	0	RFP+
02	15	702.778	352.547	226.699	99.9125	50.1648	32.2575	14.2168	A	3	1	10	0	RFP+
02	16	694.2	349.973	234.302	96.9395	50.4138	33.7513	13.9642	A	3	1	10	0	RFP+
02	17	700.482	370.413	251.894	108.898	52.8796	35.9602	15.5462	A	3	1	10	0	RFP+
02	18	698.605	388.593	269.128	119.347	55.6241	38.5236	17.0836	A	3	1	10	0	RFP+
02	19	676.758	383.921	279.961	118.333	56.7295	41.368	17.4852	A	3	1	10	0	RFP+
02	20	697.715	378.638	279.104	124.885	54.2683	40.0026	17.8991	A	3	1	10	0	RFP+
02	21	678.054	399.97	292.426	128.421	58.9879	43.1272	18.9396	A	3	1	10	0	RFP+
02	22	691.972	382.263	289.495	125.715	55.2425	41.8362	18.1676	A	3	1	10	0	RFP+
02	23	685.301	371.267	275.04	130.21	54.1758	40.1342	19.0005	A	3	1	10	0	RFP+
02	24	667.517	393.249	302.002	148.738	58.9122	45.2426	22.2823	A	3	1	10	0	RFP+
03	1	957.788	269.191	179.685	81.201	28.1055	18.7605	8.47797	A	3	1	10	0	RFP+
03	2	893.601	254.809	167.454	73.8654	28.5149	18.7393	8.26603	A	3	1	10	0	RFP+
03	3	878.23	267.821	174.068	74.4038	30.4955	19.8203	8.47202	A	3	1	10	0	RFP+
03	4	840.414	272.95	173.801	72.7275	32.4781	20.6804	8.65378	A	3	1	10	0	RFP+
03	5	827.371	269.886	178.984	77.8591	32.6197	21.6328	9.41041	A	3	1	10	0	RFP+
03	6	856.931	296.609	190.193	78.5041	34.613	22.1947	9.16107	A	3	1	10	0	RFP+
03	7	829.741	298.854	198.207	78.1196	36.0178	23.8878	9.41494	A	3	1	10	0	RFP+
03	8	834.551	320.169	205.068	89.6894	38.3642	24.5722	10.747	A	3	1	10	0	RFP+
03	9	818.839	325.505	215.523	90.8326	39.7521	26.3206	11.0929	A	3	1	10	0	RFP+
03	10	821.56	339.5	230.329	98.0782	41.3238	28.0356	11.938	A	3	1	10	0	RFP+
03	11	799.129	345.982	226.843	106.426	43.2949	28.3863	13.3177	A	3	1	10	0	RFP+
03	12	798.223	355.633	246.391	105.723	44.5531	30.8675	13.2448	A	3	1	10	0	RFP+
03	13	809.249	360.943	239.562	110.699	44.6022	29.603	13.6792	A	3	1	10	0	RFP+
03	14	799.738	350.778	242.737	110.431	43.8616	30.3521	13.8084	A	3	1	10	0	RFP+
03	15	788.65	369.132	258.185	115.034	46.8056	32.7377	14.5861	A	3	1	10	0	RFP+
03	16	785.851	380.646	265.629	122.524	48.4375	33.8014	15.5913	A	3	1	10	0	RFP+
03	17	811.861	381.904	267.374	123.15	47.0405	32.9335	15.1689	A	3	1	10	0	RFP+
03	18	796.118	403.038	294.504	138.422	50.6254	36.9926	17.3871	A	3	1	10	0	RFP+
03	19	790.53	398.018	287.811	133.48	50.3482	36.4073	16.8849	A	3	1	10	0	RFP+
03	20	769.845	416.796	301.191	143.493	54.1403	39.1236	18.6392	A	3	1	10	0	RFP+
03	21	763.055	418.874	309.894	146.328	54.8944	40.6123	19.1767	A	3	1	10	0	RFP+
03	22	766.845	429.814	318.279	149.125	56.0497	41.5051	19.4466	A	3	1	10	0	RFP+
03	23	784.646	430.673	328.161	150.955	54.8876	41.8228	19.2386	A	3	1	10	0	RFP+
03	24	772.385	430.537	325.473	156.538	55.7413	42.1387	20.2669	A	3	1	10	0	RFP+
04	1	399.392	79.2982	46.4305	19.7088	19.8547	11.6253	4.9347	A	3	1	10	0	RFP+
04	2	381.008	73.5916	42.538	17.9681	19.315	11.1646	4.71592	A	3	1	10	0	RFP+
04	3	395.484	83.17	43.974	18.2278	21.0299	11.119	4.60898	A	3	1	10	0	RFP+
04	4	395.522	94.9398	50.9968	21.9792	24.0037	12.8935	5.55702	A	3	1	10	0	RFP+
04	5	392.875	93.7303	53.665	24.323	23.8575	13.6596	6.19102	A	3	1	10	0	RFP+
04	6	381.674	101.028	61.2762	24.6658	26.4698	16.0546	6.46252	A	3	1	10	0	RFP+
04	7	389.557	99.0004	61.7192	24.7518	25.4136	15.8434	6.35384	A	3	1	10	0	RFP+
04	8	400.074	102.462	64.5272	23.5875	25.6109	16.1288	5.89578	A	3	1	10	0	RFP+
04	9	390.016	113.347	74.5823	27.1682	29.0622	19.1229	6.96591	A	3	1	10	0	RFP+
04	10	373.182	114.441	74.8194	29.2593	30.6662	20.0491	7.84049	A	3	1	10	0	RFP+
04	11	386.141	115.007	73.8699	31.4151	29.7837	19.1303	8.13566	A	3	1	10	0	RFP+
04	12	371.982	123.025	83.2523	37.8456	33.0728	22.3807	10.174	A	3	1	10	0	RFP+
04	13	387.087	120.527	78.3191	33.0834	31.1368	20.2329	8.54675	A	3	1	10	0	RFP+
04	14	405.017	124.144	81.2065	37.8865	30.6515	20.0501	9.3543	A	3	1	10	0	RFP+
04	15	388.717	128.282	85.8475	36.6999	33.0015	22.0848	9.44128	A	3	1	10	0	RFP+
04	16	386.371	131.565	90.9314	37.6511	34.0514	23.5347	9.74479	A	3	1	10	0	RFP+
04	17	397.003	144.019	99.5636	44.551	36.2765	25.0788	11.2218	A	3	1	10	0	RFP+
04	18	380.65	142.318	103.314	43.0842	37.3881	27.1414	11.3186	A	3	1	10	0	RFP+
04	19	395.074	140.889	101.475	47.7795	35.6613	25.685	12.0938	A	3	1	10	0	RFP+
04	20	387.639	149.116	106.372	51.68	38.4678	27.441	13.332	A	3	1	10	0	RFP+
04	21	393.985	145.927	105.756	51.2911	37.0388	26.8427	13.0185	A	3	1	10	0	RFP+
04	22	392.986	151.961	110.47	56.1698	38.6683	28.1104	14.2931	A	3	1	10	0	RFP+
04	23	414.07	148.1	107.696	53.2909	35.767	26.0091	12.87	A	3	1	10	0	RFP+
04	24	391.706	142.536	108.012	58.6501	36.3886	27.5747	14.973	A	3	1	10	0	RFP+
05	1	546.281	142.757	84.9416	29.4865	26.1325	15.5491	5.39769	A	3	1	10	0	RFP+
05	2	541.535	148.89	84.3909	26.2955	27.4941	15.5836	4.85573	A	3	1	10	0	RFP+
05	3	555.037	149.683	90.4508	27.036	26.9682	16.2963	4.87102	A	3	1	10	0	RFP+
05	4	556.116	158.305	94.7535	35.0365	28.4663	17.0384	6.30022	A	3	1	10	0	RFP+
05	5	603.169	168.146	106.076	32.4188	27.8772	17.5865	5.37475	A	3	1	10	0	RFP+
05	6	602.833	181.84	106.893	33.5201	30.1642	17.7319	5.56043	A	3	1	10	0	RFP+
05	7	634.896	195.029	116.804	35.5975	30.7183	18.3973	5.60683	A	3	1	10	0	RFP+
05	8	684.478	213.095	132.992	45.5321	31.1325	19.4296	6.6521	A	3	1	10	0	RFP+
05	9	669.964	234.512	151.622	51.3648	35.0036	22.6314	7.6668	A	3	1	10	0	RFP+
05	10	653.502	245.789	165.301	63.7811	37.6111	25.2946	9.75989	A	3	1	10	0	RFP+
05	11	670.392	256.555	169.1	68.1176	38.2693	25.224	10.1608	A	3	1	10	0	RFP+
05	12	654.747	271.447	184.858	71.4443	41.4583	28.2336	10.9117	A	3	1	10	0	RFP+
05	13	663.504	265.893	185.291	72.2342	40.0741	27.9261	10.8868	A	3	1	10	0	RFP+
05	14	661.061	285.287	193.861	81.1845	43.156	29.3257	12.2809	A	3	1	10	0	RFP+
05	15	668.722	299.404	205.552	81.5959	44.7725	30.738	12.2018	A	3	1	10	0	RFP+
05	16	638.21	298.628	223.585	84.6555	46.7915	35.0332	13.2645	A	3	1	10	0	RFP+
05	17	653.661	299.703	213.692	84.0066	45.8499	32.6916	12.8517	A	3	1	10	0	RFP+
05	18	645.569	300.317	213.273	90.2016	46.5198	33.0365	13.9724	A	3	1	10	0	RFP+
05	19	660.055	304.116	224.793	88.2876	46.0743	34.0566	13.3758	A	3	1	10	0	RFP+
05	20	667.755	319.632	235.931	100.321	47.8666	35.3319	15.0237	A	3	1	10	0	RFP+
05	21	656.399	329.842	243.711	110.113	50.2503	37.1285	16.7753	A	3	1	10	0	RFP+
05	22	646.493	352.627	262.638	117.338	54.5446	40.6251	18.15	A	3	1	10	0	RFP+
05	23	659.442	348.998	265.448	122.603	52.9232	40.2534	18.5919	A	3	1	10	0	RFP+
05	24	686.004	354.08	272.798	121.008	51.6148	39.7663	17.6396	A	3	1	10	0	RFP+
06	1	439.094	87.5358	55.006	20.7795	19.9355	12.5271	4.73235	A	3	1	10	0	RFP+
06	2	412.001	79.4498	49.848	15.5703	19.2839	12.099	3.77919	A	3	1	10	0	RFP+
06	3	400.687	87.6459	55.4482	16.2432	21.8739	13.8383	4.05384	A	3	1	10	0	RFP+
06	4	379	85.5806	56.3193	15.6019	22.5806	14.86	4.11658	A	3	1	10	0	RFP+
06	5	381.742	87.7054	54.4632	18.7461	22.975	14.267	4.91067	A	3	1	10	0	RFP+
06	6	393.971	89.2018	54.4493	20.9922	22.6417	13.8206	5.32835	A	3	1	10	0	RFP+
06	7	369.43	90.1749	57.1463	21.7578	24.4092	15.4688	5.88956	A	3	1	10	0	RFP+
06	8	371.139	98.0838	61.4084	25.5681	26.4277	16.5459	6.88907	A	3	1	10	0	RFP+
06	9	383.443	103.064	65.3005	28.823	26.8785	17.03	7.51689	A	3	1	10	0	RFP+
06	10	371.84	98.1598	60.2224	22.9442	26.3984	16.1958	6.17045	A	3	1	10	0	RFP+
06	11	383.47	106.642	67.2379	28.0901	27.8097	17.5341	7.32524	A	3	1	10	0	RFP+
06	12	371.271	107.229	65.652	27.9549	28.8817	17.6831	7.52952	A	3	1	10	0	RFP+
06	13	373.744	105.55	67.3194	29.3882	28.2412	18.0122	7.86319	A	3	1	10	0	RFP+
06	14	371.799	117.644	70.1409	30.4368	31.6417	18.8652	8.18636	A	3	1	10	0	RFP+
06	15	368.481	121.97	75.4775	31.7677	33.1006	20.4834	8.62126	A	3	1	10	0	RFP+
06	16	375.812	119.668	73.8666	29.7758	31.8425	19.6552	7.92307	A	3	1	10	0	RFP+
06	17	363.375	127.406	81.4358	36.1822	35.0619	22.4109	9.95726	A	3	1	10	0	RFP+
06	18	381.123	130.899	83.7677	35.1295	34.3457	21.9792	9.21736	A	3	1	10	0	RFP+
06	19	386.442	127.869	83.4232	36.19	33.0889	21.5875	9.36494	A	3	1	10	0	RFP+
06	20	378.22	129.919	88.1193	40.6949	34.35	23.2984	10.7596	A	3	1	10	0	RFP+
06	21	386.945	125.06	85.7894	41.2945	32.3199	22.171	10.6719	A	3	1	10	0	RFP+
06	22	361.086	127.609	93.4153	41.9926	35.3403	25.8707	11.6295	A	3	1	10	0	RFP+
06	23	379.167	129.748	85.2966	37.681	34.2192	22.4958	9.93785	A	3	1	10	0	RFP+
06	24	367.168	133.478	97.1399	42.2549	36.3533	26.4565	11.5083	A	3	1	10	0	RFP+
07	1	553.072	170.229	113.826	42.5923	30.7787	20.5807	7.70103	A	3	1	10	0	RFP+
07	2	539.179	169.369	117.199	46.5361	31.4125	21.7366	8.63092	A	3	1	10	0	RFP+
07	3	550.411	190.322	129.659	57.0253	34.5782	23.5568	10.3605	A	3	1	10	0	RFP+
07	4	539.257	188.966	125.999	54.7391	35.0419	23.3654	10.1508	A	3	1	10	0	RFP+
07	5	544.206	202.608	133.404	55.67	37.23	24.5135	10.2296	A	3	1	10	0	RFP+
07	6	566.297	210.734	145.675	58.4812	37.2126	25.7241	10.3269	A	3	1	10	0	RFP+
07	7	550.89	224.458	159.032	70.3523	40.7446	28.8681	12.7707	A	3	1	10	0	RFP+
07	8	568.271	239.949	163.616	69.3022	42.2244	28.7919	12.1953	A	3	1	10	0	RFP+
07	9	568.314	246.664	174.936	78.4607	43.4027	30.7816	13.8059	A	3	1	10	0	RFP+
07	10	562.958	263.096	178.434	87.3318	46.7346	31.6958	15.513	A	3	1	10	0	RFP+
07	11	583.051	256.282	186.535	89.9511	43.9553	31.9929	15.4276	A	3	1	10	0	RFP+
07	12	587.168	273.595	191.62	87.7792	46.5957	32.6347	14.9496	A	3	1	10	0	RFP+
07	13	573.67	285.231	204.785	94.1661	49.7203	35.6974	16.4147	A	3	1	10	0	RFP+
07	14	578.926	295.668	211.895	102.232	51.0718	36.6014	17.6589	A	3	1	10	0	RFP+
07	15	591.285	304.283	219.908	106.235	51.4613	37.1915	17.9668	A	3	1	10	0	RFP+
07	16	589.017	308.007	236.355	115.586	52.2916	40.127	19.6235	A	3	1	10	0	RFP+
07	17	594.841	316.47	242.823	116.817	53.2025	40.8216	19.6384	A	3	1	10	0	RFP+
07	18	577.276	321	245.558	122.974	55.606	42.5374	21.3024	A	3	1	10	0	RFP+
07	19	590.203	324.013	246.226	114.571	54.8986	41.7188	19.4122	A	3	1	10	0	RFP+
07	20	597.451	310.901	244.603	113.294	52.0378	40.9411	18.9629	A	3	1	10	0	RFP+
07	21	589.998	324.466	251.636	123.776	54.9944	42.6503	20.979	A	3	1	10	0	RFP+
07	22	587.149	335.408	266.656	145.824	57.1248	45.4154	24.836	A	3	1	10	0	RFP+
07	23	594.981	350.303	269.231	142.918	58.8763	45.2504	24.0206	A	3	1	10	0	RFP+
07	24	578.869	344.411	278.702	151.222	59.4971	48.146	26.1237	A	3	1	10	0	RFP+
08	1	685.416	212.737	129.957	48.4909	31.0376	18.9603	7.07466	A	3	1	10	0	RFP+
08	2	653.323	197.859	119.496	45.5846	30.285	18.2905	6.97735	A	3	1	10	0	RFP+
08	3	659.27	202.884	129.374	49.5068	30.7741	19.6238	7.50933	A	3	1	10	0	RFP+
08	4	657.556	219.026	138.325	49.6046	33.3091	21.0362	7.54379	A	3	1	10	0	RFP+
08	5	670.491	233.969	149.804	58.7858	34.8952	22.3424	8.76758	A	3	1	10	0	RFP+
08	6	659.782	225.649	147.564	51.3609	34.2005	22.3656	7.78453	A	3	1	10	0	RFP+
08	7	663.106	245.246	161.973	61.0399	36.9845	24.4263	9.20515	A	3	1	10	0	RFP+
08	8	648.987	255.538	165.778	59.7764	39.3749	25.5442	9.21073	A	3	1	10	0	RFP+
08	9	662.844	270.043	174.905	70.1297	40.74	26.3871	10.5801	A	3	1	10	0	RFP+
08	10	682.428	271.756	183.234	73.1615	39.8219	26.8504	10.7208	A	3	1	10	0	RFP+
08	11	677.764	282.327	196.308	73.663	41.6556	28.964	10.8685	A	3	1	10	0	RFP+
08	12	653.538	299.953	210.246	90.2355	45.8968	32.1704	13.8072	A	3	1	10	0	RFP+
08	13	691.772	318.178	215.593	85.6366	45.9947	31.1654	12.3793	A	3	1	10	0	RFP+
08	14	682.355	313.604	224.86	94.2438	45.9591	32.9535	13.8116	A	3	1	10	0	RFP+
08	15	676.82	334.091	240.847	95.535	49.3619	35.5851	14.1153	A	3	1	10	0	RFP+
08	16	656.189	333.932	248.482	113.352	50.8896	37.8673	17.2743	A	3	1	10	0	RFP+
08	17	667.084	341.049	252.683	115.722	51.1253	37.8788	17.3475	A	3	1	10	0	RFP+
08	18	666.776	352.968	270.825	119.38	52.9365	40.6171	17.904	A	3	1	10	0	RFP+
08	19	681.157	365.84	265.987	124.634	53.7086	39.0493	18.2974	A	3	1	10	0	RFP+
08	20	688.07	372.21	284.03	131.741	54.0948	41.2793	19.1464	A	3	1	10	0	RFP+
08	21	671.199	366.177	294.261	142.304	54.5557	43.8411	21.2014	A	3	1	10	0	RFP+
08	22	674.907	389.133	300.755	143.344	57.6573	44.5624	21.2391	A	3	1	10	0	RFP+
08	23	672.135	398.725	317.171	163.997	59.3222	47.1886	24.3994	A	3	1	10	0	RFP+
08	24	679.863	401.414	309.424	163.386	59.0435	45.5127	24.0322	A	3	1	10	0	RFP+
09	1	251.003	41.969	24.1323	9.005	16.7205	9.61435	3.58761	A	3	1	10	0	RFP+
09	2	232.182	43.4515	22.5323	8.87747	18.7144	9.70459	3.8235	A	3	1	10	0	RFP+
09	3	237.877	43.0494	26.7005	9.20449	18.0973	11.2245	3.86943	A	3	1	10	0	RFP+
09	4	239.014	52.0929	28.8238	9.38298	21.7949	12.0594	3.92571	A	3	1	10	0	RFP+
09	5	231.907	52.7223	27.6447	10.6246	22.7342	11.9206	4.5814	A	3	1	10	0	RFP+
09	6	235.204	55.098	32.9317	12.3927	23.4256	14.0013	5.2689	A	3	1	10	0	RFP+
09	7	249.827	56.9566	34.1013	12.9852	22.7985	13.65	5.19767	A	3	1	10	0	RFP+
09	8	249.205	58.3707	34.2932	16.2131	23.4228	13.7611	6.50595	A	3	1	10	0	RFP+
09	9	244.7	62.1549	33.0538	15.9608	25.4005	13.5079	6.52262	A	3	1	10	0	RFP+
09	10	241.805	61.1877	37.0591	17.9204	25.3045	15.326	7.4111	A	3	1	10	0	RFP+
09	11	225.087	67.9054	38.2747	16.7785	30.1685	17.0044	7.45424	A	3	1	10	0	RFP+
09	12	235.88	67.3146	42.9964	18.8746	28.5377	18.2281	8.0018	A	3	1	10	0	RFP+
09	13	230.367	68.7081	43.6831	17.7014	29.8255	18.9624	7.684	A	3	1	10	0	RFP+
09	14	237.068	69.8271	47.901	21.1115	29.4545	20.2056	8.90525	A	3	1	10	0	RFP+
09	15	243.393	74.1976	50.6806	20.0987	30.4847	20.8225	8.25773	A	3	1	10	0	RFP+
09	16	239.834	78.6065	48.8496	21.9302	32.7753	20.3681	9.1439	A	3	1	10	0	RFP+
09	17	238.98	85.3065	50.6564	21.9609	35.6961	21.1969	9.18944	A	3	1	10	0	RFP+
09	18	234.104	89.4544	59.155	21.4973	38.2113	25.2686	9.18278	A	3	1	10	0	RFP+
09	19	242.096	85.1241	52.9724	21.9655	35.1613	21.8807	9.07304	A	3	1	10	0	RFP+
09	20	230.992	81.4578	55.2469	21.3679	35.2643	23.9172	9.25048	A	3	1	10	0	RFP+
09	21	229.953	85.473	56.4825	21.5367	37.1697	24.5626	9.3657	A	3	1	10	0	RFP+
09	22	232.908	87.63	60.8953	24.3388	37.6242	26.1456	10.45	A	3	1	10	0	RFP+
09	23	231.509	89.8529	60.8613	25.7888	38.8118	26.289	11.1394	A	3	1	10	0	RFP+
09	24	227.285	92.5552	64.7376	25.2639	40.7222	28.4831	11.1155	A	3	1	10	0	RFP+
01	1	150.481	11.0552	7.803	2.78501	7.34658	5.18538	1.85074	A	4	1	15	0	RFP+
01	2	122.192	9.75751	6.1548	2.01083	7.98538	5.03699	1.64563	A	4	1	15	0	RFP+
01	3	110.301	9.60025	6.43602	0.719815	8.70365	5.83494	0.652589	A	4	1	15	0	RFP+
01	4	98.0773	9.95429	6.21763	1.6036	10.1494	6.33952	1.63504	A	4	1	15	0	RFP+
01	5	106.259	13.3407	7.26035	2.77087	12.5548	6.83268	2.60765	A	4	1	15	0	RFP+
01	6	123.973	14.0078	7.29144	2.7804	11.2991	5.88149	2.24275	A	4	1	15	0	RFP+
01	7	138.151	13.8693	7.70213	2.43086	10.0393	5.57516	1.75957	A	4	1	15	0	RFP+
01	8	154.55	13.8895	9.14918	2.27932	8.98707	5.91988	1.47481	A	4	1	15	0	RFP+
01	9	158.872	15.503	9.24768	3.75042	9.75817	5.82083	2.36065	A	4	1	15	0	RFP+
01	10	161.373	16.9958	10.5682	4.304	10.5319	6.54889	2.66711	A	4	1	15	0	RFP+
01	11	159.608	16.5939	9.4139	4.11909	10.3967	5.89813	2.58075	A	4	1	15	0	RFP+
01	12	158.504	17.6844	12.9831	3.98266	11.1571	8.19103	2.51266	A	4	1	15	0	RFP+
01	13	160.27	19.9613	11.746	5.64609	12.4548	7.32887	3.52286	A	4	1	15	0	RFP+
01	14	147.328	19.3882	12.0241	4.77175	13.1599	8.16147	3.23886	A	4	1	15	0	RFP+
01	15	158.353	19.1155	13.1684	3.10626	12.0714	8.31588	1.9616	A	4	1	15	0	RFP+
01	16	150.513	20.566	13.3325	3.95701	13.6639	8.85802	2.62901	A	4	1	15	0	RFP+
01	17	143.219	19.6987	13.6024	5.27638	13.7543	9.49764	3.68414	A	4	1	15	0	RFP+
01	18	147.153	17.8723	13.1852	6.31727	12.1454	8.9602	4.293	A	4	1	15	0	RFP+
01	19	161.202	24.2286	14.6221	7.16761	15.0299	9.07062	4.44634	A	4	1	15	0	RFP+
01	20	152.323	26.2809	14.1662	5.44335	17.2534	9.3001	3.57356	A	4	1	15	0	RFP+
01	21	153.575	22.9991	15.5902	6.66429	14.9759	10.1516	4.33945	A	4	1	15	0	RFP+
01	22	142.846	24.4687	14.5093	6.0895	17.1294	10.1573	4.26298	A	4	1	15	0	RFP+
01	23	154.607	24.9066	17.151	6.29794	16.1096	11.0933	4.07353	A	4	1	15	0	RFP+
01	24	142.648	24.8241	16.4389	7.13721	17.4024	11.5241	5.00338	A	4	1	15	0	RFP+
02	1	183.85	20.0533	11.6906	3.41934	10.9074	6.35878	1.85985	A	4	1	15	0	RFP+
02	2	183.945	21.8908	10.9027	3.29072	11.9007	5.92716	1.78897	A	4	1	15	0	RFP+
02	3	199.427	24.0489	16.4714	5.80055	12.059	8.25934	2.9086	A	4	1	15	0	RFP+
02	4	205.88	27.1727	17.4035	5.86346	13.1983	8.45321	2.848	A	4	1	15	0	RFP+
02	5	214.397	26.7918	16.7897	7.10095	12.4964	7.83111	3.31206	A	4	1	15	0	RFP+
02	6	215.71	29.09	15.5967	5.31685	13.4857	7.23041	2.46482	A	4	1	15	0	RFP+
02	7	213.182	29.3367	18.0208	6.6951	13.7614	8.45325	3.14056	A	4	1	15	0	RFP+
02	8	200.392	33.1474	18.248	8.54001	16.5413	9.10615	4.26165	A	4	1	15	0	RFP+
02	9	194.651	32.8794	20.2095	8.44449	16.8915	10.3824	4.33827	A	4	1	15	0	RFP+
02	10	199.691	35.6163	20.4433	6.46056	17.8357	10.2375	3.23529	A	4	1	15	0	RFP+
02	11	188.477	40.897	25.1628	9.80181	21.6987	13.3506	5.20054	A	4	1	15	0	RFP+
02	12	182.354	39.8258	24.2514	10.4012	21.8398	13.2991	5.70385	A	4	1	15	0	RFP+
02	13	194.494	43.2664	28.8727	11.2256	22.2457	14.8451	5.7717	A	4	1	15	0	RFP+
02	14	189.685	46.01	29.0374	8.94641	24.256	15.3082	4.71646	A	4	1	15	0	RFP+
02	15	201.464	41.7148	25.8594	9.90107	20.7059	12.8357	4.91457	A	4	1	15	0	RFP+
02	16	188.945	42.8785	30.6199	12.1026	22.6937	16.2057	6.40534	A	4	1	15	0	RFP+
02	17	204.269	43.5531	28.4845	10.5887	21.3215	13.9446	5.18373	A	4	1	15	0	RFP+
02	18	194.034	45.2958	29.5786	14.1688	23.3442	15.244	7.30222	A	4	1	15	0	RFP+
02	19	198.801	41.8786	25.8798	12.5783	21.0656	13.018	6.3271	A	4	1	15	0	RFP+
02	20	183.449	41.738	27.1288	11.7598	22.7519	14.7882	6.41043	A	4	1	15	0	RFP+
02	21	200.601	38.8096	25.3854	13.6706	19.3467	12.6547	6.81482	A	4	1	15	0	RFP+
02	22	191.665	38.8303	26.4894	14.4016	20.2595	13.8207	7.51395	A	4	1	15	0	RFP+
02	23	193.156	39.7792	25.3276	13.5064	20.5944	13.1125	6.9925	A	4	1	15	0	RFP+
02	24	177.316	34.6488	24.4033	9.62054	19.5407	13.7626	5.42565	A	4	1	15	0	RFP+
03	1	470.896	136.474	84.081	33.4868	28.9818	17.8555	7.1113	A	4	1	15	0	RFP+
03	2	487.277	135.755	82.9636	31.8563	27.8599	17.026	6.53762	A	4	1	15	0	RFP+
03	3	481.409	132.831	82.8447	31.6115	27.592	17.2088	6.56645	A	4	1	15	0	RFP+
03	4	486.553	135.787	86.5791	32.6402	27.908	17.7944	6.70847	A	4	1	15	0	RFP+
03	5	505.694	146.55	91.946	38.0903	28.9801	18.1822	7.53228	A	4	1	15	0	RFP+
03	6	516.985	157.394	102.516	40.0279	30.4446	19.8295	7.74257	A	4	1	15	0	RFP+
03	7	523.847	175.75	117.973	45.7599	33.55	22.5205	8.73537	A	4	1	15	0	RFP+
03	8	530.9	194.331	126.579	48.4184	36.6042	23.8423	9.12005	A	4	1	15	0	RFP+
03	9	529.071	206.684	140.587	52.0603	39.0655	26.5723	9.83994	A	4	1	15	0	RFP+
03	10	542.558	223.254	141.866	58.7858	41.1484	26.1476	10.8349	A	4	1	15	0	RFP+
03	11	511.936	217.691	154.148	64.0121	42.5231	30.1108	12.5039	A	4	1	15	0	RFP+
03	12	526.716	230.583	167.089	68.2616	43.7775	31.7229	12.9599	A	4	1	15	0	RFP+
03	13	525.39	231.846	166.364	70.1733	44.1284	31.6648	13.3564	A	4	1	15	0	RFP+
03	14	520.065	221.288	158.835	67.257	42.5501	30.5414	12.9324	A	4	1	15	0	RFP+
03	15	518.743	231.482	165.138	65.7385	44.6236	31.8342	12.6726	A	4	1	15	0	RFP+
03	16	498.657	235.923	165.61	69.8801	47.3117	33.2113	14.0137	A	4	1	15	0	RFP+
03	17	514.243	235.351	165.616	68.6971	45.7666	32.2058	13.3589	A	4	1	15	0	RFP+
03	18	516.771	245.87	171.666	72.3477	47.5781	33.2189	14	A	4	1	15	0	RFP+
03	19	520.391	245.012	171.901	78.5202	47.0824	33.033	15.0887	A	4	1	15	0	RFP+
03	20	515.988	234.448	168.27	69.688	45.4366	32.6112	13.5057	A	4	1	15	0	RFP+
03	21	495.251	238.7	172.649	73.1952	48.1977	34.861	14.7794	A	4	1	15	0	RFP+
03	22	478.44	238.569	180.446	79.1732	49.864	37.7155	16.5482	A	4	1	15	0	RFP+
03	23	489.628	237.589	172.609	80.4127	48.5244	35.2531	16.4232	A	4	1	15	0	RFP+
03	24	499.487	236.871	175.99	77.3885	47.4228	35.2342	15.4936	A	4	1	15	0	RFP+
04	1	141.501	4.23602	1.25094	0.00135885	2.99365	0.884056	0.000960312	A	4	1	15	0	RFP+
04	2	140.468	2.11162	1.90136	0.840039	1.50328	1.35359	0.598029	A	4	1	15	0	RFP+
04	3	157.363	3.06481	1.57958	0.965928	1.9476	1.00378	0.61382	A	4	1	15	0	RFP+
04	4	154.027	4.85517	1.79404	0	3.15215	1.16476	0	A	4	1	15	0	RFP+
04	5	152.516	4.14425	2.68277	0.714876	2.71725	1.75901	0.468722	A	4	1	15	0	RFP+
04	6	149.863	7.11676	1.61931	1.05159	4.74885	1.08053	0.701702	A	4	1	15	0	RFP+
04	7	145.731	6.3632	2.15085	0.702596	4.36641	1.4759	0.482119	A	4	1	15	0	RFP+
04	8	144.816	9.33024	3.14929	0.999208	6.44284	2.17469	0.689986	A	4	1	15	0	RFP+
04	9	138.869	8.96716	2.9699	0.957964	6.45729	2.13864	0.689835	A	4	1	15	0	RFP+
04	10	129.191	11.3639	4.75554	0.860368	8.79621	3.68101	0.665965	A	4	1	15	0	RFP+
04	11	121.529	13.0803	3.46479	1.0157	10.7631	2.85099	0.835767	A	4	1	15	0	RFP+
04	12	133	11.7088	3.8701	0.930495	8.8036	2.90985	0.699621	A	4	1	15	0	RFP+
04	13	141.529	13.8594	5.95201	1.70607	9.79263	4.2055	1.20546	A	4	1	15	0	RFP+
04	14	141.954	15.916	8.95203	3.36767	11.2121	6.3063	2.37237	A	4	1	15	0	RFP+
04	15	134.511	15.4441	10.2759	2.73902	11.4816	7.63943	2.03627	A	4	1	15	0	RFP+
04	16	135.969	15.7416	10.3861	3.02752	11.5774	7.63861	2.22663	A	4	1	15	0	RFP+
04	17	127.61	16.3803	10.1184	4.02773	12.8362	7.9291	3.15628	A	4	1	15	0	RFP+
04	18	139.362	14.6661	10.7435	3.91994	10.5238	7.70903	2.81277	A	4	1	15	0	RFP+
04	19	132.318	16.6904	11.866	3.92448	12.6139	8.96777	2.96594	A	4	1	15	0	RFP+
04	20	140.036	17.3877	12.4325	4.29273	12.4166	8.87805	3.06544	A	4	1	15	0	RFP+
04	21	135.951	17.8809	12.6798	4.26492	13.1524	9.32675	3.1371	A	4	1	15	0	RFP+
04	22	144.167	18.0983	10.7113	3.68551	12.5537	7.42981	2.55642	A	4	1	15	0	RFP+
04	23	128.631	16.2452	10.9983	3.07761	12.6293	8.55025	2.39258	A	4	1	15	0	RFP+
04	24	112.375	18.7615	12.5268	4.18627	16.6955	11.1473	3.72528	A	4	1	15	0	RFP+
05	1	234.471	31.2499	17.6918	7.19281	13.3278	7.54543	3.06767	A	4	1	15	0	RFP+
05	2	200.366	35.4152	20.6131	6.23385	17.6753	10.2877	3.11123	A	4	1	15	0	RFP+
05	3	198.728	39.0316	23.0612	7.0184	19.6407	11.6044	3.53166	A	4	1	15	0	RFP+
05	4	192.998	41.475	24.5856	6.18441	21.4899	12.7388	3.2044	A	4	1	15	0	RFP+
05	5	195.943	44.4074	27.4565	10.2334	22.6634	14.0125	5.22263	A	4	1	15	0	RFP+
05	6	200.407	48.981	27.8671	9.64001	24.4408	13.9053	4.81022	A	4	1	15	0	RFP+
05	7	216.888	50.55	28.9021	6.90067	23.307	13.3258	3.18168	A	4	1	15	0	RFP+
05	8	242.739	52.6537	31.5586	8.46476	21.6915	13.0011	3.48718	A	4	1	15	0	RFP+
05	9	275.917	57.873	36.4097	10.5682	20.9747	13.1959	3.83021	A	4	1	15	0	RFP+
05	10	286.414	64.0388	36.0687	12.2803	22.3588	12.5932	4.28761	A	4	1	15	0	RFP+
05	11	304.858	69.674	45.6931	17.9699	22.8546	14.9883	5.89451	A	4	1	15	0	RFP+
05	12	306.804	76.8051	47.3791	21.4884	25.0339	15.4428	7.00394	A	4	1	15	0	RFP+
05	13	325.216	75.7837	48.5753	21.0138	23.3026	14.9363	6.4615	A	4	1	15	0	RFP+
05	14	316.989	85.3139	55.9536	24.8783	26.9138	17.6516	7.84832	A	4	1	15	0	RFP+
05	15	305.806	88.74	61.3436	25.8071	29.0184	20.0596	8.43906	A	4	1	15	0	RFP+
05	16	279.378	92.0292	58.8142	25.1257	32.9407	21.0518	8.99341	A	4	1	15	0	RFP+
05	17	309.424	94.1247	58.6064	26.0555	30.4193	18.9405	8.42064	A	4	1	15	0	RFP+
05	18	278.853	93.9715	62.7325	29.7716	33.6993	22.4966	10.6764	A	4	1	15	0	RFP+
05	19	300.161	94.5934	65.845	28.446	31.5142	21.9366	9.47693	A	4	1	15	0	RFP+
05	20	307.939	92.334	65.9496	28.3208	29.9845	21.4165	9.1969	A	4	1	15	0	RFP+
05	21	304.781	103.071	69.8224	31.3883	33.8182	22.909	10.2986	A	4	1	15	0	RFP+
05	22	287.053	108.693	73.3365	31.9437	37.8653	25.5481	11.1282	A	4	1	15	0	RFP+
05	23	264.334	105.916	76.1024	33.894	40.069	28.7902	12.8224	A	4	1	15	0	RFP+
05	24	275.548	104.502	76.8483	34.9912	37.9251	27.8893	12.6988	A	4	1	15	0	RFP+
06	1	1019.46	332.345	196.689	71.4608	32.6	19.2934	7.00966	A	4	1	15	0	RFP+
06	2	928.587	289.166	174.747	60.6228	31.1404	18.8186	6.5285	A	4	1	15	0	RFP+
06	3	891.868	292.328	176.863	64.2923	32.7771	19.8306	7.20873	A	4	1	15	0	RFP+
06	4	878.296	313.217	186.029	66.3472	35.6619	21.1806	7.55408	A	4	1	15	0	RFP+
06	5	906.446	329.391	195.767	72.296	36.3387	21.5972	7.97577	A	4	1	15	0	RFP+
06	6	923.499	347.132	215.165	78.9881	37.5888	23.2989	8.55314	A	4	1	15	0	RFP+
06	7	941.934	380.421	240.363	88.2268	40.3873	25.518	9.36657	A	4	1	15	0	RFP+
06	8	925.939	409.823	257.155	92.4397	44.2603	27.7723	9.98335	A	4	1	15	0	RFP+
06	9	951.301	438.47	277.192	107.556	46.0916	29.1382	11.3062	A	4	1	15	0	RFP+
06	10	938.386	460.794	297.579	117.787	49.105	31.7118	12.5521	A	4	1	15	0	RFP+
06	11	946.874	459.555	297.198	114.884	48.5339	31.3873	12.133	A	4	1	15	0	RFP+
06	12	928.837	483.338	315.911	118.365	52.0369	34.0115	12.7433	A	4	1	15	0	RFP+
06	13	931.336	491.644	332.446	123.99	52.7891	35.6956	13.3131	A	4	1	15	0	RFP+
06	14	916.737	482.164	336.051	125.666	52.5957	36.6573	13.7079	A	4	1	15	0	RFP+
06	15	929.959	515.481	367.36	132.409	55.4306	39.5028	14.2381	A	4	1	15	0	RFP+
06	16	912.96	538.837	389.057	147.079	59.0209	42.615	16.1101	A	4	1	15	0	RFP+
06	17	947.111	539.229	387.671	150.46	56.9341	40.9319	15.8862	A	4	1	15	0	RFP+
06	18	906.64	535.134	401.707	157.102	59.0238	44.3072	17.3279	A	4	1	15	0	RFP+
06	19	902.165	544.801	402.857	156.396	60.3882	44.6545	17.3357	A	4	1	15	0	RFP+
06	20	883.298	544.649	411.706	162.369	61.6608	46.6102	18.3821	A	4	1	15	0	RFP+
06	21	888.547	535.448	398.393	164.109	60.2611	44.8365	18.4694	A	4	1	15	0	RFP+
06	22	882.433	530.382	396.864	159.273	60.1045	44.9739	18.0493	A	4	1	15	0	RFP+
06	23	880.223	520.414	377.224	155.123	59.123	42.8555	17.6232	A	4	1	15	0	RFP+
06	24	893.557	534.203	402.159	165.918	59.7839	45.0066	18.5683	A	4	1	15	0	RFP+
07	1	202.143	22.8935	15.3555	5.6663	11.3254	7.59636	2.80312	A	4	1	15	0	RFP+
07	2	211.979	25.4021	16.8804	6.23911	11.9833	7.96325	2.94327	A	4	1	15	0	RFP+
07	3	211.84	27.8797	19.495	7.68864	13.1608	9.20269	3.62946	A	4	1	15	0	RFP+
07	4	209.534	30.6472	19.3329	6.12831	14.6264	9.22662	2.92474	A	4	1	15	0	RFP+
07	5	219.531	32.0682	21.5528	8.03646	14.6076	9.81766	3.66074	A	4	1	15	0	RFP+
07	6	215.629	36.6602	21.4016	8.4235	17.0016	9.9252	3.90648	A	4	1	15	0	RFP+
07	7	225.689	42.8526	21.8392	9.15765	18.9875	9.67669	4.05765	A	4	1	15	0	RFP+
07	8	208.578	40.1299	22.0832	8.04874	19.2398	10.5875	3.85887	A	4	1	15	0	RFP+
07	9	207.964	43.3948	28.5464	8.82496	20.8665	13.7266	4.24351	A	4	1	15	0	RFP+
07	10	201.819	43.2815	29.1859	11.7894	21.4457	14.4614	5.84155	A	4	1	15	0	RFP+
07	11	217.314	43.937	28.3804	12.7827	20.2182	13.0596	5.88215	A	4	1	15	0	RFP+
07	12	202.869	46.2952	30.2716	11.0757	22.8203	14.9217	5.45953	A	4	1	15	0	RFP+
07	13	203.093	47.5171	30.5631	10.6889	23.3967	15.0488	5.26307	A	4	1	15	0	RFP+
07	14	222.752	46.0745	30.194	11.0188	20.6842	13.555	4.94666	A	4	1	15	0	RFP+
07	15	220.935	49.2069	31.493	13.9003	22.2721	14.2544	6.29155	A	4	1	15	0	RFP+
07	16	212.231	51.0776	33.8016	13.0522	24.067	15.9268	6.15001	A	4	1	15	0	RFP+
07	17	208.565	50.2512	34.2524	14.0689	24.0938	16.4229	6.74555	A	4	1	15	0	RFP+
07	18	216.818	54.6502	35.4951	14.0058	25.2056	16.3709	6.45973	A	4	1	15	0	RFP+
07	19	206.693	52.193	36.959	15.8376	25.2514	17.8811	7.66236	A	4	1	15	0	RFP+
07	20	194.355	49.051	36.2206	12.7807	25.2379	18.6363	6.57599	A	4	1	15	0	RFP+
07	21	198.497	51.7891	36.8381	15.3399	26.0905	18.5585	7.72801	A	4	1	15	0	RFP+
07	22	202.31	51.7439	36.3212	13.693	25.5765	17.9532	6.76831	A	4	1	15	0	RFP+
07	23	192.964	53.9877	37.6557	14.2571	27.9782	19.5144	7.38848	A	4	1	15	0	RFP+
07	24	177.225	54.0435	35.8679	15.8335	30.4944	20.2387	8.93417	A	4	1	15	0	RFP+
08	1	532.063	126.22	80.745	33.0462	23.7228	15.1758	6.21096	A	4	1	15	0	RFP+
08	2	516.068	123.855	83.8751	36.1905	23.9998	16.2527	7.01274	A	4	1	15	0	RFP+
08	3	523.207	134.583	86.0854	35.2469	25.7228	16.4534	6.73671	A	4	1	15	0	RFP+
08	4	537.766	146.246	94.2173	34.2909	27.1951	17.5201	6.37655	A	4	1	15	0	RFP+
08	5	533.818	154.559	104.782	38.202	28.9534	19.6289	7.15637	A	4	1	15	0	RFP+
08	6	541.54	164.525	105.11	39.7278	30.381	19.4095	7.33607	A	4	1	15	0	RFP+
08	7	535.304	173.073	108.67	43.6517	32.3317	20.3006	8.15457	A	4	1	15	0	RFP+
08	8	497.514	182.942	114.335	50.6771	36.7712	22.9812	10.1861	A	4	1	15	0	RFP+
08	9	510.006	199.559	126.836	50.4559	39.1289	24.8696	9.8932	A	4	1	15	0	RFP+
08	10	508.408	206.52	140.352	60.2312	40.621	27.6063	11.847	A	4	1	15	0	RFP+
08	11	505.403	205.258	140.787	59.8299	40.6127	27.8563	11.8381	A	4	1	15	0	RFP+
08	12	518.013	214.239	142.867	59.6649	41.358	27.5799	11.518	A	4	1	15	0	RFP+
08	13	512.722	223.054	156.101	64.6256	43.5038	30.4454	12.6044	A	4	1	15	0	RFP+
08	14	539.106	220.083	156.632	64.2514	40.8237	29.054	11.9181	A	4	1	15	0	RFP+
08	15	519.426	230.014	159.07	65.5919	44.2824	30.6241	12.6278	A	4	1	15	0	RFP+
08	16	526.528	232.708	159.628	66.5652	44.1966	30.3171	12.6423	A	4	1	15	0	RFP+
08	17	500.728	236.744	173.249	75.5273	47.2799	34.5994	15.0835	A	4	1	15	0	RFP+
08	18	480.601	241.512	184.179	79.4336	50.252	38.3226	16.528	A	4	1	15	0	RFP+
08	19	500.765	234.005	176.001	79.6684	46.7295	35.1464	15.9093	A	4	1	15	0	RFP+
08	20	497.191	229.845	168.105	76.9228	46.2287	33.8109	15.4715	A	4	1	15	0	RFP+
08	21	481.723	230.609	170.423	79.5181	47.8717	35.3778	16.507	A	4	1	15	0	RFP+
08	22	493.265	222.994	162.306	65.4077	45.2076	32.9045	13.2601	A	4	1	15	0	RFP+
08	23	479.734	223.519	165.822	76.8932	46.5923	34.5655	16.0283	A	4	1	15	0	RFP+
08	24	480.665	219.24	160.108	67.9756	45.6118	33.3097	14.142	A	4	1	15	0	RFP+
09	1	968.444	317.353	200.305	75.1983	32.7694	20.6831	7.76486	A	4	1	15	0	RFP+
09	2	944.842	306.616	186.66	60.4551	32.4516	19.7557	6.39843	A	4	1	15	0	RFP+
09	3	913.682	295.285	192.906	64.9378	32.3182	21.1131	7.10727	A	4	1	15	0	RFP+
09	4	893.913	295.148	190.751	73.7034	33.0176	21.3389	8.24503	A	4	1	15	0	RFP+
09	5	899.497	321.574	202.395	73.3618	35.7504	22.5009	8.15588	A	4	1	15	0	RFP+
09	6	902.739	344.99	220.651	73.3802	38.2159	24.4423	8.12862	A	4	1	15	0	RFP+
09	7	913.461	365.963	235.896	80.6762	40.0633	25.8245	8.83192	A	4	1	15	0	RFP+
09	8	885.953	374.604	235.227	82.154	42.2826	26.5507	9.27295	A	4	1	15	0	RFP+
09	9	884.046	391.347	260.713	90.6578	44.2678	29.4909	10.2549	A	4	1	15	0	RFP+
09	10	907.029	402.492	255.384	92.7104	44.3748	28.1562	10.2213	A	4	1	15	0	RFP+
09	11	885.566	422.19	290.159	103.297	47.6746	32.7654	11.6645	A	4	1	15	0	RFP+
09	12	884.132	452.746	314.024	118.247	51.208	35.5177	13.3744	A	4	1	15	0	RFP+
09	13	876.83	469.365	334.073	122.927	53.5297	38.1001	14.0195	A	4	1	15	0	RFP+
09	14	865.086	462.976	332.411	130.878	53.5179	38.4252	15.1289	A	4	1	15	0	RFP+
09	15	857.306	461.267	326.077	130.885	53.8042	38.0351	15.267	A	4	1	15	0	RFP+
09	16	868.125	475.74	332.526	133.85	54.8009	38.3039	15.4183	A	4	1	15	0	RFP+
09	17	882.13	486.078	343.065	126.502	55.1027	38.8905	14.3405	A	4	1	15	0	RFP+
09	18	860.548	485.623	350.244	146.421	56.4319	40.7001	17.0148	A	4	1	15	0	RFP+
09	19	874.616	493.123	356.632	136.491	56.3817	40.7759	15.6059	A	4	1	15	0	RFP+
09	20	839.278	488.952	352.955	152.629	58.2586	42.0546	18.1857	A	4	1	15	0	RFP+
09	21	826.869	493.83	362.37	153.711	59.723	43.8243	18.5895	A	4	1	15	0	RFP+
09	22	836.889	501.76	372.165	168.773	59.9554	44.47	20.1667	A	4	1	15	0	RFP+
09	23	845.067	491.345	370.118	152.395	58.1427	43.7975	18.0334	A	4	1	15	0	RFP+
09	24	820.277	495.269	368.227	164.683	60.3783	44.8906	20.0765	A	4	1	15	0	RFP+
01	1	320.932	94.446	67.2832	17.8065	29.4287	20.965	5.54839	B	1	1	0	0	RFP+
01	2	297.86	90.2937	56.7657	17.2208	30.3142	19.0579	5.78152	B	1	1	0	0	RFP+
01	3	312.356	97.1148	62.1319	19.2705	31.0911	19.8914	6.16942	B	1	1	0	0	RFP+
01	4	326.776	106.651	68.1333	20.2311	32.6373	20.8502	6.19113	B	1	1	0	0	RFP+
01	5	344.853	117.269	73.6007	21.9555	34.0056	21.3426	6.36662	B	1	1	0	0	RFP+
01	6	364.429	125.639	85.5815	28.9048	34.4757	23.4837	7.93154	B	1	1	0	0	RFP+
01	7	360.903	138.101	91.2223	32.6289	38.2653	25.2761	9.0409	B	1	1	0	0	RFP+
01	8	365.169	158.373	103.92	37.7251	43.3698	28.4581	10.3309	B	1	1	0	0	RFP+
01	9	365.924	164.052	110.026	39.8361	44.8322	30.0681	10.8864	B	1	1	0	0	RFP+
01	10	360.284	162.991	115.418	43.1724	45.2397	32.0352	11.9829	B	1	1	0	0	RFP+
01	11	370.177	161.323	113.827	43.1035	43.58	30.7495	11.644	B	1	1	0	0	RFP+
01	12	378.565	167.206	117.669	49.1215	44.1684	31.083	12.9757	B	1	1	0	0	RFP+
01	13	370.579	176.093	121.886	49.2135	47.5184	32.8907	13.2802	B	1	1	0	0	RFP+
01	14	376.31	173.494	130.045	50.8034	46.1041	34.558	13.5004	B	1	1	0	0	RFP+
01	15	390.943	190.757	131.013	55.2525	48.7941	33.512	14.1332	B	1	1	0	0	RFP+
01	16	388.417	196.36	133.299	59.6247	50.554	34.3185	15.3507	B	1	1	0	0	RFP+
01	17	387.254	202.124	145.259	62.8021	52.1942	37.51	16.2173	B	1	1	0	0	RFP+
01	18	379.596	206.731	147.393	68.911	54.4607	38.8289	18.1537	B	1	1	0	0	RFP+
01	19	401.099	220.393	154.561	73.3298	54.9473	38.5342	18.2822	B	1	1	0	0	RFP+
01	20	409.834	224.577	149.269	73.2026	54.797	36.4218	17.8615	B	1	1	0	0	RFP+
01	21	409.549	226.764	161.209	75.6186	55.3693	39.3626	18.4639	B	1	1	0	0	RFP+
01	22	402.649	236.551	165.961	83.5372	58.7488	41.2174	20.7469	B	1	1	0	0	RFP+
01	23	411.134	237.039	170.659	86.0176	57.6549	41.5094	20.922	B	1	1	0	0	RFP+
01	24	424.27	246.4	177.566	86.1018	58.0763	41.8522	20.2941	B	1	1	0	0	RFP+
02	1	631.148	241.388	158.504	52.8711	38.2459	25.1137	8.37697	B	1	1	0	0	RFP+
02	2	588.9	227.457	139.782	50.5246	38.6241	23.7361	8.57949	B	1	1	0	0	RFP+
02	3	576.622	239.138	152.553	54.5346	41.4722	26.4563	9.4576	B	1	1	0	0	RFP+
02	4	597.907	255.224	159.779	55.5797	42.6862	26.723	9.29571	B	1	1	0	0	RFP+
02	5	608.864	268.869	165.947	54.7461	44.1592	27.2552	8.99152	B	1	1	0	0	RFP+
02	6	621.92	281.74	180.865	62.4363	45.3016	29.0817	10.0393	B	1	1	0	0	RFP+
02	7	619.585	295.276	193.607	67.0446	47.6571	31.2478	10.8209	B	1	1	0	0	RFP+
02	8	610.452	303.707	194.803	71.1971	49.7511	31.9112	11.663	B	1	1	0	0	RFP+
02	9	610.992	311.17	209.921	81.9346	50.9286	34.3574	13.4101	B	1	1	0	0	RFP+
02	10	625.107	326.582	212.062	79.5034	52.2442	33.9241	12.7184	B	1	1	0	0	RFP+
02	11	622.697	337.601	226.351	85.7784	54.2158	36.3501	13.7753	B	1	1	0	0	RFP+
02	12	631.654	347.096	233.898	91.9465	54.9503	37.0295	14.5565	B	1	1	0	0	RFP+
02	13	648.788	360.359	243.739	95.5663	55.5434	37.5684	14.73	B	1	1	0	0	RFP+
02	14	641.258	380.871	268.989	107.562	59.3944	41.947	16.7735	B	1	1	0	0	RFP+
02	15	654.933	391.841	268.779	112.187	59.8292	41.0392	17.1295	B	1	1	0	0	RFP+
02	16	658.169	396.319	279.72	120.021	60.2154	42.4998	18.2356	B	1	1	0	0	RFP+
02	17	666.268	416.02	285.812	122.714	62.4404	42.8974	18.4181	B	1	1	0	0	RFP+
02	18	666.921	431.315	310.249	132.921	64.6726	46.5196	19.9305	B	1	1	0	0	RFP+
02	19	667.43	435.863	316.559	131.623	65.3047	47.4295	19.7208	B	1	1	0	0	RFP+
02	20	690.424	455.301	329.59	144.097	65.945	47.7373	20.8708	B	1	1	0	0	RFP+
02	21	682.196	458.964	331.085	148.237	67.2774	48.5322	21.7293	B	1	1	0	0	RFP+
02	22	693.364	485.069	345.444	162.471	69.9587	49.8214	23.4322	B	1	1	0	0	RFP+
02	23	704.195	480.423	350.661	150.487	68.223	49.7961	21.3701	B	1	1	0	0	RFP+
02	24	696.884	490.971	364.043	167.855	70.4524	52.2387	24.0865	B	1	1	0	0	RFP+
03	1	711.788	237.656	156.344	66.4118	33.3885	21.965	9.33027	B	1	1	0	0	RFP+
03	2	635.096	247.712	152.291	58.5492	39.0038	23.9792	9.21896	B	1	1	0	0	RFP+
03	3	651.571	262.391	161.697	64.1678	40.2705	24.8165	9.84818	B	1	1	0	0	RFP+
03	4	634.054	270.906	167.828	63.3524	42.726	26.469	9.99165	B	1	1	0	0	RFP+
03	5	640.605	292.958	192.036	68.9041	45.7315	29.9773	10.7561	B	1	1	0	0	RFP+
03	6	646.66	303.878	189.127	78.0433	46.992	29.2468	12.0687	B	1	1	0	0	RFP+
03	7	629.923	319.052	215.277	79.5874	50.6494	34.1751	12.6345	B	1	1	0	0	RFP+
03	8	632.976	329.695	222.101	91.5366	52.0864	35.0883	14.4613	B	1	1	0	0	RFP+
03	9	633.851	328.997	220.107	89.5621	51.9046	34.7253	14.1298	B	1	1	0	0	RFP+
03	10	645.628	364.845	252.081	95.8424	56.5101	39.0443	14.8448	B	1	1	0	0	RFP+
03	11	630.723	388.225	262.493	112.447	61.5524	41.6178	17.8282	B	1	1	0	0	RFP+
03	12	657.269	409.977	279.411	118.481	62.3758	42.5109	18.0263	B	1	1	0	0	RFP+
03	13	664.482	410.07	286.895	118.641	61.7127	43.1758	17.8547	B	1	1	0	0	RFP+
03	14	665.098	417.791	294.511	123.552	62.8165	44.2808	18.5766	B	1	1	0	0	RFP+
03	15	670.723	442.944	302.292	131.462	66.0398	45.0695	19.6	B	1	1	0	0	RFP+
03	16	680.133	466.812	322.341	137.933	68.6354	47.3938	20.2803	B	1	1	0	0	RFP+
03	17	695.144	465.443	328.723	143.861	66.9564	47.2884	20.6952	B	1	1	0	0	RFP+
03	18	697.508	475.882	344.001	145.069	68.2261	49.3185	20.7983	B	1	1	0	0	RFP+
03	19	709.984	499.033	369.381	164.303	70.2879	52.0266	23.1418	B	1	1	0	0	RFP+
03	20	732.171	532.483	395.989	170.627	72.7266	54.0842	23.3042	B	1	1	0	0	RFP+
03	21	726.753	542.26	413.761	184.727	74.614	56.9329	25.4181	B	1	1	0	0	RFP+
03	22	738.229	554.013	428.218	195.276	75.0462	58.0061	26.452	B	1	1	0	0	RFP+
03	23	727.603	567.957	434.602	205.889	78.0586	59.7306	28.297	B	1	1	0	0	RFP+
03	24	719.765	572.888	442.88	212.33	79.5938	61.5312	29.4999	B	1	1	0	0	RFP+
04	1	549.645	210.401	129.849	46.3422	38.2794	23.6242	8.4313	B	1	1	0	0	RFP+
04	2	528.843	196.208	114.04	31.9091	37.1014	21.5641	6.03375	B	1	1	0	0	RFP+
04	3	549.423	216.947	125.843	36.7296	39.4863	22.9045	6.68513	B	1	1	0	0	RFP+
04	4	547.358	243.68	139.315	43.8788	44.5192	25.4523	8.01648	B	1	1	0	0	RFP+
04	5	572.725	256.54	153.238	51.2273	44.793	26.756	8.94448	B	1	1	0	0	RFP+
04	6	585.755	272.048	167.45	55.6341	46.444	28.5871	9.49785	B	1	1	0	0	RFP+
04	7	591.425	287.433	183.164	61.2555	48.6002	30.97	10.3573	B	1	1	0	0	RFP+
04	8	607.818	289.412	185.715	70.4463	47.6149	30.5544	11.59	B	1	1	0	0	RFP+
04	9	623.623	331.141	208.643	70.0608	53.0996	33.4566	11.2345	B	1	1	0	0	RFP+
04	10	610.517	337.88	224.348	85.0397	55.3432	36.7472	13.9291	B	1	1	0	0	RFP+
04	11	639.017	370.057	243.869	86.4191	57.9104	38.1632	13.5238	B	1	1	0	0	RFP+
04	12	667.201	402.161	270.031	94.6464	60.2758	40.4721	14.1856	B	1	1	0	0	RFP+
04	13	657.645	417.162	279.873	108.975	63.4326	42.5568	16.5705	B	1	1	0	0	RFP+
04	14	678.173	430.259	292.802	112.112	63.4439	43.1751	16.5315	B	1	1	0	0	RFP+
04	15	704.723	449.835	307.778	122.617	63.8315	43.6735	17.3993	B	1	1	0	0	RFP+
04	16	701.578	465.212	316.24	131.295	66.3094	45.0755	18.7142	B	1	1	0	0	RFP+
04	17	708.946	477.535	334.453	136.471	67.3584	47.1761	19.2499	B	1	1	0	0	RFP+
04	18	726.484	494.449	351.437	146.951	68.0605	48.375	20.2278	B	1	1	0	0	RFP+
04	19	747.864	511.885	367.143	154.103	68.4463	49.0922	20.6057	B	1	1	0	0	RFP+
04	20	763.314	534.786	379.071	168.423	70.0611	49.6612	22.0646	B	1	1	0	0	RFP+
04	21	767.797	529.281	385.771	184.89	68.9351	50.2439	24.0806	B	1	1	0	0	RFP+
04	22	787.936	562.036	408.704	201.776	71.3301	51.8702	25.6082	B	1	1	0	0	RFP+
04	23	775.624	572.255	406.69	200.356	73.7799	52.4339	25.8316	B	1	1	0	0	RFP+
04	24	794.426	589.485	425.372	205.436	74.2027	53.5446	25.8597	B	1	1	0	0	RFP+
05	1	684.029	299.428	211.689	76.7971	43.7741	30.9474	11.2272	B	1	1	0	0	RFP+
05	2	628.096	279.517	179.23	70.1094	44.5023	28.5355	11.1622	B	1	1	0	0	RFP+
05	3	675.297	307.608	192.772	68.8053	45.5515	28.5462	10.1889	B	1	1	0	0	RFP+
05	4	687.871	316.729	201.13	71.7207	46.0449	29.2396	10.4265	B	1	1	0	0	RFP+
05	5	752.915	364.817	233.576	83.5657	48.454	31.023	11.099	B	1	1	0	0	RFP+
05	6	803.306	396.455	257.643	100.553	49.3529	32.0729	12.5174	B	1	1	0	0	RFP+
05	7	808.586	433.026	280.826	95.1393	53.5535	34.7305	11.7661	B	1	1	0	0	RFP+
05	8	820.837	450.683	294.354	103.589	54.9053	35.8603	12.62	B	1	1	0	0	RFP+
05	9	839.331	474.332	318.575	120.976	56.5131	37.9558	14.4134	B	1	1	0	0	RFP+
05	10	862.115	497.89	325.614	119.823	57.7521	37.7692	13.8988	B	1	1	0	0	RFP+
05	11	886.092	536.24	357.639	130.151	60.5174	40.3613	14.6883	B	1	1	0	0	RFP+
05	12	901.022	564.332	385.444	156.053	62.6324	42.7786	17.3195	B	1	1	0	0	RFP+
05	13	925.118	591.146	405.457	159.402	63.8995	43.8276	17.2305	B	1	1	0	0	RFP+
05	14	934.618	617.972	429.884	178.725	66.1202	45.9957	19.1228	B	1	1	0	0	RFP+
05	15	946.857	636.973	453.098	198.315	67.2723	47.8528	20.9445	B	1	1	0	0	RFP+
05	16	967.401	660.361	475.718	208.838	68.2614	49.1749	21.5876	B	1	1	0	0	RFP+
05	17	986.579	682.688	486.354	223.097	69.1975	49.297	22.6132	B	1	1	0	0	RFP+
05	18	1001.37	728.398	509.042	238.123	72.7403	50.8347	23.7797	B	1	1	0	0	RFP+
05	19	1021.21	754.346	540.612	242.843	73.8678	52.9383	23.7799	B	1	1	0	0	RFP+
05	20	1044.49	793.177	570.192	267.936	75.9391	54.5904	25.6523	B	1	1	0	0	RFP+
05	21	1040.79	815.891	586.212	268.282	78.3918	56.3239	25.7768	B	1	1	0	0	RFP+
05	22	1055.63	836.89	610.247	282.67	79.2788	57.8088	26.7773	B	1	1	0	0	RFP+
05	23	1052.81	830.377	614.505	293.232	78.8722	58.3678	27.8522	B	1	1	0	0	RFP+
05	24	1061.29	853.495	641.959	310.54	80.4201	60.4883	29.2605	B	1	1	0	0	RFP+
06	1	528.017	196.354	127.228	45.5532	37.187	24.0954	8.62721	B	1	1	0	0	RFP+
06	2	496.447	184.98	118.22	34.3	37.2608	23.8133	6.90909	B	1	1	0	0	RFP+
06	3	494.547	193.282	120.139	37.2796	39.0827	24.2928	7.53813	B	1	1	0	0	RFP+
06	4	501.209	200.516	132.161	42.9173	40.0065	26.3685	8.56275	B	1	1	0	0	RFP+
06	5	510.352	213.832	136.031	47.1812	41.8989	26.6544	9.24483	B	1	1	0	0	RFP+
06	6	525.891	234.25	151.28	51.737	44.5433	28.7664	9.83795	B	1	1	0	0	RFP+
06	7	521.887	248.331	161.24	58.2435	47.5833	30.8955	11.1602	B	1	1	0	0	RFP+
06	8	532.683	256.957	169.402	62.6109	48.2382	31.8016	11.7539	B	1	1	0	0	RFP+
06	9	543.312	269.119	174.802	65.1635	49.533	32.1735	11.9938	B	1	1	0	0	RFP+
06	10	550.772	282.119	191.066	73.649	51.2226	34.6905	13.372	B	1	1	0	0	RFP+
06	11	560.109	299.917	189.359	82.4791	53.5462	33.8075	14.7255	B	1	1	0	0	RFP+
06	12	561.321	305.775	204.329	82.4738	54.4742	36.4014	14.6928	B	1	1	0	0	RFP+
06	13	572.167	328.021	225.383	87.3053	57.3296	39.3912	15.2587	B	1	1	0	0	RFP+
06	14	589.803	335.293	241.708	96.4325	56.8482	40.9811	16.3499	B	1	1	0	0	RFP+
06	15	595.367	354.899	258.221	96.094	59.6101	43.3716	16.1403	B	1	1	0	0	RFP+
06	16	628.477	379.783	259.38	103.287	60.4292	41.2712	16.4345	B	1	1	0	0	RFP+
06	17	613.987	381.515	264.05	108.567	62.1373	43.0058	17.6823	B	1	1	0	0	RFP+
06	18	637.253	401.214	284.694	113.318	62.9598	44.6752	17.7823	B	1	1	0	0	RFP+
06	19	635.952	420.781	302.098	132.407	66.1655	47.5032	20.8202	B	1	1	0	0	RFP+
06	20	657.506	442.984	308.887	128.27	67.3734	46.9785	19.5086	B	1	1	0	0	RFP+
06	21	656.874	443.768	320.802	140.823	67.5576	48.8377	21.4384	B	1	1	0	0	RFP+
06	22	657.183	455.683	320.173	145.656	69.3389	48.719	22.1637	B	1	1	0	0	RFP+
06	23	700.431	488.956	342.27	148.215	69.8078	48.8656	21.1605	B	1	1	0	0	RFP+
06	24	707.783	501.295	373.36	168.608	70.8261	52.7506	23.822	B	1	1	0	0	RFP+
07	1	530.567	209.027	148.965	67.5102	39.3968	28.0767	12.7242	B	1	1	0	0	RFP+
07	2	525.593	209.624	145.364	54.6658	39.8834	27.6571	10.4008	B	1	1	0	0	RFP+
07	3	536.98	221.562	146.236	58.4201	41.2607	27.2331	10.8794	B	1	1	0	0	RFP+
07	4	552.603	231.505	157.442	59.84	41.8936	28.4909	10.8287	B	1	1	0	0	RFP+
07	5	565.379	243.604	165.381	65.1474	43.0868	29.2514	11.5228	B	1	1	0	0	RFP+
07	6	572.936	263.595	174.711	70.7241	46.0077	30.4941	12.3441	B	1	1	0	0	RFP+
07	7	582.255	277.135	180.807	77.679	47.5969	31.0528	13.3411	B	1	1	0	0	RFP+
07	8	604.826	294.161	192.745	81.7583	48.6355	31.8678	13.5177	B	1	1	0	0	RFP+
07	9	612.732	311.239	211.515	93.6943	50.7953	34.5199	15.2912	B	1	1	0	0	RFP+
07	10	645.324	332.457	224.498	100.764	51.5179	34.7884	15.6144	B	1	1	0	0	RFP+
07	11	629.724	354.716	249.291	114.002	56.3288	39.5873	18.1036	B	1	1	0	0	RFP+
07	12	647.944	379.063	272.165	121.772	58.5025	42.0044	18.7935	B	1	1	0	0	RFP+
07	13	692.264	394.871	282.139	136.157	57.0406	40.756	19.6683	B	1	1	0	0	RFP+
07	14	693.114	409.789	294.108	137.622	59.1228	42.4328	19.8557	B	1	1	0	0	RFP+
07	15	706.955	426.958	308.599	146.876	60.394	43.6519	20.7759	B	1	1	0	0	RFP+
07	16	733.323	447.893	321.631	155.36	61.0771	43.8593	21.1858	B	1	1	0	0	RFP+
07	17	741.862	481.3	333.094	164.174	64.8773	44.8998	22.13	B	1	1	0	0	RFP+
07	18	769.806	506.243	354.238	176.807	65.7625	46.0165	22.9677	B	1	1	0	0	RFP+
07	19	763.731	517.436	360.126	176.657	67.751	47.1535	23.1308	B	1	1	0	0	RFP+
07	20	766.096	538.998	376.113	190.539	70.3565	49.0948	24.8714	B	1	1	0	0	RFP+
07	21	777.208	560.841	397.774	200.06	72.161	51.1799	25.7409	B	1	1	0	0	RFP+
07	22	776.667	561.43	400.773	205.481	72.2871	51.6016	26.4568	B	1	1	0	0	RFP+
07	23	812.388	602.579	429.423	217.653	74.1738	52.8593	26.7918	B	1	1	0	0	RFP+
07	24	825.235	615.451	434.813	216.541	74.5788	52.6896	26.2399	B	1	1	0	0	RFP+
08	1	780.611	304.02	196.174	85.2197	38.9464	25.1309	10.9171	B	1	1	0	0	RFP+
08	2	775.275	293.383	174.12	71.6418	37.8425	22.4591	9.24083	B	1	1	0	0	RFP+
08	3	825.942	330.771	205.474	74.3517	40.0477	24.8776	9.00205	B	1	1	0	0	RFP+
08	4	825.979	338.162	214.913	78.3596	40.9407	26.0192	9.48687	B	1	1	0	0	RFP+
08	5	850.708	371.113	221.896	82.4206	43.624	26.0837	9.68848	B	1	1	0	0	RFP+
08	6	870.938	394.132	239.62	88.7811	45.2538	27.5129	10.1937	B	1	1	0	0	RFP+
08	7	877.661	412.664	259.17	98.9772	47.0187	29.5297	11.2774	B	1	1	0	0	RFP+
08	8	914.782	455.717	280.616	102.154	49.817	30.6757	11.167	B	1	1	0	0	RFP+
08	9	954.903	497.443	315.155	122.841	52.0936	33.0039	12.8643	B	1	1	0	0	RFP+
08	10	955.832	507.452	323.913	136.887	53.0901	33.888	14.3213	B	1	1	0	0	RFP+
08	11	969.343	541.192	359.383	152.257	55.8308	37.075	15.7072	B	1	1	0	0	RFP+
08	12	986.737	572.594	384.648	164.131	58.029	38.9818	16.6337	B	1	1	0	0	RFP+
08	13	1006.28	607.366	410.767	178.747	60.3577	40.8204	17.7631	B	1	1	0	0	RFP+
08	14	1005.57	608.202	419.519	186.401	60.4834	41.7196	18.5368	B	1	1	0	0	RFP+
08	15	1018.35	651.007	454.959	205.983	63.9275	44.676	20.2271	B	1	1	0	0	RFP+
08	16	1027.2	678.322	465.899	227.309	66.0361	45.3563	22.129	B	1	1	0	0	RFP+
08	17	1022.41	684.667	479.67	222.134	66.966	46.9157	21.7265	B	1	1	0	0	RFP+
08	18	1028.97	723.87	506.144	236.345	70.3487	49.1893	22.969	B	1	1	0	0	RFP+
08	19	1025.88	748.097	530.642	259.911	72.9223	51.7254	25.3354	B	1	1	0	0	RFP+
08	20	1028.32	772.721	545.264	270.007	75.1444	53.0249	26.2572	B	1	1	0	0	RFP+
08	21	1039.92	777.143	552.787	273.961	74.7309	53.1566	26.3444	B	1	1	0	0	RFP+
08	22	1037.1	787.167	563.7	282.088	75.9011	54.3537	27.1998	B	1	1	0	0	RFP+
08	23	1038.64	811.116	582.228	294.584	78.094	56.0567	28.3624	B	1	1	0	0	RFP+
08	24	1039.06	825.303	601.502	313.208	79.428	57.8892	30.1434	B	1	1	0	0	RFP+
09	1	544.955	211.641	145.324	60.3565	38.8365	26.6672	11.0755	B	1	1	0	0	RFP+
09	2	501.12	196.779	125.868	43.1711	39.2678	25.1173	8.61494	B	1	1	0	0	RFP+
09	3	507.878	206.969	127.895	42.2936	40.7516	25.1823	8.32751	B	1	1	0	0	RFP+
09	4	527.224	226.514	142.751	47.7957	42.9635	27.076	9.06553	B	1	1	0	0	RFP+
09	5	544.629	249.023	155.232	49.8254	45.7235	28.5024	9.14851	B	1	1	0	0	RFP+
09	6	567.189	263.301	164.216	60.5423	46.4222	28.9525	10.6741	B	1	1	0	0	RFP+
09	7	574.91	276.848	168.851	69.015	48.1551	29.37	12.0045	B	1	1	0	0	RFP+
09	8	577.116	281.923	179.399	62.0463	48.8503	31.0854	10.7511	B	1	1	0	0	RFP+
09	9	582.742	299.049	191.109	72.1321	51.3175	32.7947	12.3781	B	1	1	0	0	RFP+
09	10	579.824	310.256	193.093	74.2097	53.5086	33.302	12.7986	B	1	1	0	0	RFP+
09	11	606.966	328.316	203.908	76.7233	54.0913	33.5947	12.6405	B	1	1	0	0	RFP+
09	12	623.954	339.86	211.128	84.672	54.4688	33.8371	13.5702	B	1	1	0	0	RFP+
09	13	631.926	369.925	238.957	105.715	58.5394	37.8141	16.729	B	1	1	0	0	RFP+
09	14	649.529	380.984	245.094	104.859	58.6555	37.7341	16.1439	B	1	1	0	0	RFP+
09	15	646.419	386.711	251.026	106.548	59.8236	38.8333	16.4828	B	1	1	0	0	RFP+
09	16	681.649	417.24	279.034	115.924	61.2103	40.9352	17.0064	B	1	1	0	0	RFP+
09	17	690.425	422.169	279.334	121.874	61.1462	40.4583	17.6521	B	1	1	0	0	RFP+
09	18	703.38	447.435	299.038	129.375	63.6122	42.5144	18.3933	B	1	1	0	0	RFP+
09	19	718.38	462.365	307.677	141.849	64.3622	42.8293	19.7457	B	1	1	0	0	RFP+
09	20	714.937	475.605	315.873	141.607	66.524	44.1819	19.8068	B	1	1	0	0	RFP+
09	21	732.416	505.517	340.854	159.384	69.0205	46.5383	21.7614	B	1	1	0	0	RFP+
09	22	742.882	527.216	354.552	166.769	70.9689	47.7265	22.449	B	1	1	0	0	RFP+
09	23	766.134	538.714	368.557	180.141	70.316	48.1061	23.5129	B	1	1	0	0	RFP+
09	24	776.21	549.755	378.063	180.205	70.8255	48.7063	23.216	B	1	1	0	0	RFP+
01	1	312.366	103.425	68.6039	33.6969	33.1102	21.9627	10.7876	B	2	1	5	0	RFP+
01	2	313.674	100.437	71.5232	29.5681	32.0195	22.8018	9.42636	B	2	1	5	0	RFP+
01	3	311.564	106.269	73.9929	28.2723	34.1082	23.7488	9.0743	B	2	1	5	0	RFP+
01	4	304.038	103.287	73.9562	30.9735	33.9717	24.3247	10.1874	B	2	1	5	0	RFP+
01	5	296.401	104.806	71.5353	32.3851	35.3595	24.1347	10.9261	B	2	1	5	0	RFP+
01	6	303.749	108.674	77.8639	31.6637	35.7775	25.6343	10.4243	B	2	1	5	0	RFP+
01	7	300.251	123.223	89.9926	33.4889	41.0399	29.9725	11.1536	B	2	1	5	0	RFP+
01	8	303.984	124.781	89.2295	37.1645	41.0487	29.3533	12.2258	B	2	1	5	0	RFP+
01	9	301.879	129.866	90.1481	41.0096	43.0192	29.8624	13.5848	B	2	1	5	0	RFP+
01	10	315.904	139.844	96.5617	48.6631	44.2679	30.5668	15.4044	B	2	1	5	0	RFP+
01	11	322.294	147.482	98.1378	47.54	45.7601	30.4498	14.7505	B	2	1	5	0	RFP+
01	12	313.87	145.057	96.1495	48.0594	46.2157	30.6336	15.3119	B	2	1	5	0	RFP+
01	13	316.716	150.054	104.174	47.3412	47.3782	32.8918	14.9475	B	2	1	5	0	RFP+
01	14	316.75	156.225	113.193	51.4617	49.3215	35.7359	16.2468	B	2	1	5	0	RFP+
01	15	308.694	151.706	111.531	51.4894	49.1444	36.1298	16.6798	B	2	1	5	0	RFP+
01	16	320.738	165.793	118.878	57.2035	51.6913	37.0638	17.835	B	2	1	5	0	RFP+
01	17	330.055	166.614	121.354	54.8478	50.4807	36.7677	16.6178	B	2	1	5	0	RFP+
01	18	305.713	165.235	122.135	55.4049	54.0491	39.951	18.1232	B	2	1	5	0	RFP+
01	19	313.579	172.157	123.852	59.6221	54.9006	39.4961	19.0134	B	2	1	5	0	RFP+
01	20	316.02	165.832	121.333	62.1235	52.4753	38.3941	19.6581	B	2	1	5	0	RFP+
01	21	321.338	171.253	127.076	70.1091	53.2936	39.5458	21.8179	B	2	1	5	0	RFP+
01	22	318.885	176.184	141.582	70.15	55.2499	44.399	21.9985	B	2	1	5	0	RFP+
01	23	328.396	176.697	135.147	68.1262	53.806	41.1536	20.7451	B	2	1	5	0	RFP+
01	24	320.347	191.506	145.865	78.5763	59.7807	45.5333	24.5285	B	2	1	5	0	RFP+
02	1	196.694	43.73	23.9802	5.99733	22.2324	12.1916	3.04906	B	2	1	5	0	RFP+
02	2	209.846	41.4041	19.395	7.74708	19.7307	9.24251	3.6918	B	2	1	5	0	RFP+
02	3	206.174	47.8545	24.7231	8.25889	23.2107	11.9914	4.00579	B	2	1	5	0	RFP+
02	4	219.432	54.2135	26.6949	7.60122	24.7062	12.1655	3.46404	B	2	1	5	0	RFP+
02	5	209.365	54.0859	28.5002	9.06745	25.8333	13.6127	4.33093	B	2	1	5	0	RFP+
02	6	216.041	59.3632	33.2554	10.7039	27.4778	15.3931	4.95458	B	2	1	5	0	RFP+
02	7	222.395	63.6043	31.6543	10.4448	28.5997	14.2334	4.69653	B	2	1	5	0	RFP+
02	8	232.895	69.4723	39.22	13.4611	29.8298	16.8402	5.7799	B	2	1	5	0	RFP+
02	9	229.016	72.0495	41.2661	12.2836	31.4605	18.0189	5.36363	B	2	1	5	0	RFP+
02	10	225.323	81.7962	46.654	16.993	36.3018	20.7054	7.54163	B	2	1	5	0	RFP+
02	11	225.771	82.1737	49.4636	13.6048	36.3968	21.9087	6.02592	B	2	1	5	0	RFP+
02	12	228.502	83.8441	49.4961	17.442	36.6929	21.6611	7.63317	B	2	1	5	0	RFP+
02	13	240.34	79.1133	47.3593	17.2346	32.9173	19.7052	7.17093	B	2	1	5	0	RFP+
02	14	225.986	89.4962	52.8732	19.8547	39.6025	23.3967	8.7858	B	2	1	5	0	RFP+
02	15	232.47	93.8848	57.1656	18.6292	40.3857	24.5905	8.01358	B	2	1	5	0	RFP+
02	16	234.38	92.4712	57.2201	18.8213	39.4535	24.4134	8.03026	B	2	1	5	0	RFP+
02	17	224.187	93.9528	58.3314	19.8505	41.9082	26.019	8.85441	B	2	1	5	0	RFP+
02	18	216.558	93.8993	65.4957	21.3785	43.3598	30.2439	9.87192	B	2	1	5	0	RFP+
02	19	214.574	94.8165	64.9806	24.2233	44.1882	30.2836	11.289	B	2	1	5	0	RFP+
02	20	224.907	97.9642	66.3549	24.7039	43.5577	29.5033	10.9841	B	2	1	5	0	RFP+
02	21	219.572	97.1189	65.8705	23.0662	44.231	29.9995	10.505	B	2	1	5	0	RFP+
02	22	231.136	98.2469	66.77	23.3758	42.5061	28.8878	10.1134	B	2	1	5	0	RFP+
02	23	240.962	101.107	66.6119	25.422	41.9598	27.6441	10.5502	B	2	1	5	0	RFP+
02	24	232.521	95.2052	68.2016	30.7086	40.9447	29.3313	13.2068	B	2	1	5	0	RFP+
03	1	172.707	50.6611	36.2137	17.7737	29.3335	20.9682	10.2913	B	2	1	5	0	RFP+
03	2	160.173	44.1965	32.1807	11.6664	27.593	20.0912	7.2836	B	2	1	5	0	RFP+
03	3	163.424	46.8856	35.3872	16.1767	28.6895	21.6536	9.89855	B	2	1	5	0	RFP+
03	4	162.477	47.052	32.8444	16.4568	28.9592	20.2148	10.1287	B	2	1	5	0	RFP+
03	5	167.036	54.5096	37.2578	15.4063	32.6334	22.3052	9.22331	B	2	1	5	0	RFP+
03	6	167.82	51.8682	37.3082	18.7394	30.907	22.2311	11.1663	B	2	1	5	0	RFP+
03	7	165.637	52.7341	37.5569	18.9306	31.8371	22.6742	11.4289	B	2	1	5	0	RFP+
03	8	165.723	55.5239	41.5951	18.9758	33.5042	25.0992	11.4504	B	2	1	5	0	RFP+
03	9	160.814	65.0826	44.172	21.3497	40.4707	27.4678	13.276	B	2	1	5	0	RFP+
03	10	164.701	63.9255	41.6286	22.4792	38.8131	25.2753	13.6485	B	2	1	5	0	RFP+
03	11	170.767	66.261	44.6002	21.8615	38.802	26.1176	12.8019	B	2	1	5	0	RFP+
03	12	168.111	73.3661	51.4449	23.7689	43.6416	30.6018	14.1388	B	2	1	5	0	RFP+
03	13	171.278	75.1528	53.5355	26.8918	43.8778	31.2565	15.7007	B	2	1	5	0	RFP+
03	14	177.531	80.0471	59.2928	29.5164	45.089	33.3985	16.626	B	2	1	5	0	RFP+
03	15	173.503	85.2984	55.4754	29.9953	49.1626	31.9738	17.2881	B	2	1	5	0	RFP+
03	16	173.122	84.4757	61.3827	35.1746	48.7955	35.4563	20.3178	B	2	1	5	0	RFP+
03	17	177.101	80.3405	62.4819	34.8423	45.3642	35.2803	19.6736	B	2	1	5	0	RFP+
03	18	183.313	82.467	61.4508	36.5006	44.9871	33.5224	19.9116	B	2	1	5	0	RFP+
03	19	179.772	89.7798	68.5708	36.812	49.9409	38.1431	20.477	B	2	1	5	0	RFP+
03	20	186.924	89.1394	62.6937	35.0665	47.6874	33.5396	18.7597	B	2	1	5	0	RFP+
03	21	185.579	92.5045	69.8104	41.0236	49.8465	37.6177	22.1058	B	2	1	5	0	RFP+
03	22	193.163	94.0115	69.0647	40.2595	48.6696	35.7547	20.8423	B	2	1	5	0	RFP+
03	23	193.675	94.4745	73.0964	38.9838	48.78	37.7419	20.1285	B	2	1	5	0	RFP+
03	24	192.746	99.3539	75.3929	37.2601	51.5466	39.1152	19.3312	B	2	1	5	0	RFP+
04	1	307.246	92.4574	58.6765	26.258	30.0923	19.0976	8.54624	B	2	1	5	0	RFP+
04	2	270.665	88.0016	57.9629	22.5312	32.5131	21.415	8.32439	B	2	1	5	0	RFP+
04	3	290.881	98.5635	60.4791	22.3395	33.8844	20.7917	7.67994	B	2	1	5	0	RFP+
04	4	296.061	101.653	63.4741	20.4362	34.3352	21.4395	6.90271	B	2	1	5	0	RFP+
04	5	296.668	105.085	70.2037	23.8333	35.4217	23.6641	8.03368	B	2	1	5	0	RFP+
04	6	281.34	111.639	75.8758	26.9461	39.6812	26.9695	9.57777	B	2	1	5	0	RFP+
04	7	285.207	115.392	77.0917	29.0379	40.4591	27.03	10.1813	B	2	1	5	0	RFP+
04	8	295.904	118.242	80.1284	28.6283	39.9595	27.0792	9.67486	B	2	1	5	0	RFP+
04	9	289.665	129.24	84.5826	36.1211	44.617	29.2001	12.4699	B	2	1	5	0	RFP+
04	10	295.845	132.154	88.3103	36.2479	44.6698	29.8502	12.2523	B	2	1	5	0	RFP+
04	11	289.946	136.584	93.0909	34.7875	47.1065	32.1062	11.9979	B	2	1	5	0	RFP+
04	12	282.223	136.678	90.7952	40.3112	48.4291	32.1715	14.2835	B	2	1	5	0	RFP+
04	13	288.765	141.27	100.15	44.9693	48.9223	34.6821	15.573	B	2	1	5	0	RFP+
04	14	279.408	139.465	98.7794	45.2736	49.9145	35.3531	16.2034	B	2	1	5	0	RFP+
04	15	285.944	144.105	107.338	50.8467	50.3962	37.538	17.782	B	2	1	5	0	RFP+
04	16	296.567	144.069	110.872	47.8208	48.5789	37.3852	16.1248	B	2	1	5	0	RFP+
04	17	299.806	156.223	118.272	55.276	52.1079	39.4496	18.4373	B	2	1	5	0	RFP+
04	18	289.846	158.564	119.403	58.4983	54.7064	41.1954	20.1825	B	2	1	5	0	RFP+
04	19	290.881	163.157	126.747	62.8703	56.0906	43.5735	21.6138	B	2	1	5	0	RFP+
04	20	303.141	170.678	135.287	63.5984	56.3034	44.6286	20.9798	B	2	1	5	0	RFP+
04	21	307.13	176.889	136.405	61.8868	57.5943	44.4129	20.15	B	2	1	5	0	RFP+
04	22	303.914	177.136	138.336	66.7792	58.2849	45.5182	21.9731	B	2	1	5	0	RFP+
04	23	309.379	174.329	137.778	70.7032	56.348	44.5338	22.8532	B	2	1	5	0	RFP+
04	24	328.513	185.96	147.442	74.0895	56.6066	44.8817	22.553	B	2	1	5	0	RFP+
05	1	173.033	45.4121	24.0309	9.58144	26.2448	13.8881	5.53736	B	2	1	5	0	RFP+
05	2	172.846	43.4954	26.3696	9.12474	25.1642	15.2561	5.2791	B	2	1	5	0	RFP+
05	3	176.781	45.4782	26.4322	11.7881	25.7257	14.952	6.66816	B	2	1	5	0	RFP+
05	4	187.631	51.693	26.1311	11.6052	27.5503	13.9268	6.18509	B	2	1	5	0	RFP+
05	5	197.204	58.064	31.0912	13.3338	29.4437	15.766	6.76143	B	2	1	5	0	RFP+
05	6	193.387	62.5155	33.114	12.6166	32.3267	17.1232	6.52404	B	2	1	5	0	RFP+
05	7	206.812	65.3589	39.3861	14.4788	31.6031	19.0444	7.00095	B	2	1	5	0	RFP+
05	8	209.728	65.0457	39.0816	12.8764	31.0143	18.6344	6.13958	B	2	1	5	0	RFP+
05	9	207.103	71.4205	41.8773	16.0164	34.4854	20.2205	7.73355	B	2	1	5	0	RFP+
05	10	210.494	74.1929	46.1526	17.7283	35.2471	21.9259	8.42223	B	2	1	5	0	RFP+
05	11	207.316	85.3319	51.7976	18.7545	41.1602	24.9848	9.04632	B	2	1	5	0	RFP+
05	12	212.945	85.994	53.1758	19.9874	40.3832	24.9716	9.3862	B	2	1	5	0	RFP+
05	13	211.632	89.1933	59.6793	18.5399	42.1456	28.1996	8.76048	B	2	1	5	0	RFP+
05	14	214.117	91.1105	59.9876	24.2332	42.5517	28.0163	11.3177	B	2	1	5	0	RFP+
05	15	223.042	99.2784	63.89	21.6831	44.511	28.6448	9.72153	B	2	1	5	0	RFP+
05	16	222.809	101.601	64.3765	25.0826	45.6	28.8931	11.2574	B	2	1	5	0	RFP+
05	17	232.955	103.561	73.3581	28.2591	44.4555	31.4902	12.1307	B	2	1	5	0	RFP+
05	18	232.699	107.807	76.5424	27.3235	46.329	32.8933	11.742	B	2	1	5	0	RFP+
05	19	228.77	108.205	80.3715	31.7153	47.2985	35.132	13.8634	B	2	1	5	0	RFP+
05	20	230.519	113.092	82.3208	34.8015	49.0599	35.7111	15.0971	B	2	1	5	0	RFP+
05	21	242.752	119.717	86.631	38.0791	49.3165	35.6871	15.6864	B	2	1	5	0	RFP+
05	22	247.921	120.112	92.4318	40.3874	48.4477	37.2827	16.2904	B	2	1	5	0	RFP+
05	23	236.887	120.108	89.8385	36.2076	50.7026	37.9245	15.2847	B	2	1	5	0	RFP+
05	24	238.982	126.163	94.9418	45.269	52.7918	39.7276	18.9424	B	2	1	5	0	RFP+
06	1	190.248	52.3032	34.8913	15.6359	27.4921	18.3399	8.21873	B	2	1	5	0	RFP+
06	2	193.793	51.652	32.1652	13.1304	26.6531	16.5977	6.77548	B	2	1	5	0	RFP+
06	3	189.876	53.4803	32.2314	12.7341	28.1659	16.975	6.70653	B	2	1	5	0	RFP+
06	4	196.911	56.2579	34.7327	13.6704	28.5702	17.6388	6.94243	B	2	1	5	0	RFP+
06	5	193.22	57.7207	38.6103	16.2083	29.8731	19.9825	8.38852	B	2	1	5	0	RFP+
06	6	199.889	70.5405	42.9395	19.8343	35.2899	21.4817	9.92267	B	2	1	5	0	RFP+
06	7	204.041	69.6321	41.5134	19.3991	34.1265	20.3456	9.50743	B	2	1	5	0	RFP+
06	8	202.905	78.4845	46.5554	21.7424	38.6805	22.9445	10.7156	B	2	1	5	0	RFP+
06	9	206.684	79.086	46.7748	19.8749	38.2642	22.6311	9.61608	B	2	1	5	0	RFP+
06	10	214.562	78.9167	53.0333	21.8943	36.7804	24.717	10.2042	B	2	1	5	0	RFP+
06	11	204.599	85.0386	54.2595	23.4225	41.5635	26.5199	11.448	B	2	1	5	0	RFP+
06	12	213.549	90.9139	63.3808	29.3567	42.5729	29.6798	13.7471	B	2	1	5	0	RFP+
06	13	205.087	85.3127	60.8558	26.2269	41.5983	29.6732	12.7882	B	2	1	5	0	RFP+
06	14	211.168	92.6546	58.7428	29.9192	43.8771	27.818	14.1684	B	2	1	5	0	RFP+
06	15	208.062	102.042	66.8825	32.6873	49.0442	32.1455	15.7104	B	2	1	5	0	RFP+
06	16	212.813	103.97	70.058	34.8395	48.855	32.92	16.371	B	2	1	5	0	RFP+
06	17	221.367	106.218	71.4215	39.1351	47.9827	32.2638	17.6788	B	2	1	5	0	RFP+
06	18	218.254	104.75	74.4546	35.0925	47.9947	34.1137	16.0788	B	2	1	5	0	RFP+
06	19	224.646	120.682	75.9441	38.0592	53.7209	33.8061	16.9418	B	2	1	5	0	RFP+
06	20	216.308	111.571	79.3078	41.5209	51.5795	36.6642	19.1952	B	2	1	5	0	RFP+
06	21	217.372	122.64	83.0671	39.4275	56.4193	38.2143	18.1383	B	2	1	5	0	RFP+
06	22	216.342	120.18	87.2957	43.5523	55.5508	40.3507	20.1312	B	2	1	5	0	RFP+
06	23	227.482	126.399	91.9949	46.0094	55.5645	40.4405	20.2255	B	2	1	5	0	RFP+
06	24	215.769	122.135	93.7245	48.3376	56.6045	43.4375	22.4025	B	2	1	5	0	RFP+
07	1	247.892	67.7639	47.2346	15.2168	27.336	19.0545	6.13848	B	2	1	5	0	RFP+
07	2	236.232	62.2841	42.7211	13.1767	26.3656	18.0844	5.57787	B	2	1	5	0	RFP+
07	3	238.831	70.3296	40.6419	13.6707	29.4474	17.017	5.72401	B	2	1	5	0	RFP+
07	4	246.498	71.671	42.2538	14.886	29.0757	17.1416	6.039	B	2	1	5	0	RFP+
07	5	252.787	80.8073	46.4023	16.7922	31.9666	18.3563	6.64282	B	2	1	5	0	RFP+
07	6	259.409	84.6679	46.9426	15.1957	32.6387	18.0959	5.85779	B	2	1	5	0	RFP+
07	7	262.714	87.9672	53.217	15.8738	33.484	20.2566	6.04224	B	2	1	5	0	RFP+
07	8	259.671	85.0754	53.2303	14.9462	32.7628	20.4992	5.75582	B	2	1	5	0	RFP+
07	9	271.036	98.6662	59.8795	18.4322	36.4034	22.0929	6.80065	B	2	1	5	0	RFP+
07	10	267.779	104.984	59.3613	22.4425	39.2055	22.168	8.38097	B	2	1	5	0	RFP+
07	11	267.286	104.096	65.8582	27.0448	38.9457	24.6396	10.1183	B	2	1	5	0	RFP+
07	12	270.036	108.443	67.6225	25.9441	40.1587	25.042	9.60764	B	2	1	5	0	RFP+
07	13	273.27	122.128	78.1809	29.3999	44.6916	28.6094	10.7586	B	2	1	5	0	RFP+
07	14	278.479	131.787	81.1973	33.5023	47.3237	29.1574	12.0305	B	2	1	5	0	RFP+
07	15	285.749	132.295	83.5176	34.2041	46.2978	29.2276	11.97	B	2	1	5	0	RFP+
07	16	282.236	135.766	92.0849	35.8119	48.1038	32.6269	12.6886	B	2	1	5	0	RFP+
07	17	282.634	134.052	90.2609	39.2447	47.4296	31.9356	13.8853	B	2	1	5	0	RFP+
07	18	285.228	142.353	97.2747	34.2065	49.9086	34.1043	11.9927	B	2	1	5	0	RFP+
07	19	282.005	142.719	100.382	47.016	50.6086	35.5959	16.672	B	2	1	5	0	RFP+
07	20	285.992	142.295	104.41	42.6688	49.7549	36.5081	14.9196	B	2	1	5	0	RFP+
07	21	284.286	151.122	107.548	50.7183	53.1585	37.831	17.8406	B	2	1	5	0	RFP+
07	22	288.76	164.267	118.658	60.8593	56.8871	41.0921	21.0761	B	2	1	5	0	RFP+
07	23	279.225	162.378	115.791	53.7568	58.153	41.4686	19.2521	B	2	1	5	0	RFP+
07	24	284.923	162.396	114.457	63.8976	56.9964	40.1712	22.4262	B	2	1	5	0	RFP+
08	1	174	51.3297	30.1815	8.334	29.4998	17.3457	4.78965	B	2	1	5	0	RFP+
08	2	165.199	50.7768	27.8804	7.2238	30.7367	16.8769	4.37278	B	2	1	5	0	RFP+
08	3	167.283	49.6936	29.7037	8.52192	29.7063	17.7565	5.09431	B	2	1	5	0	RFP+
08	4	161.371	56.8635	32.4976	8.99635	35.2378	20.1384	5.57496	B	2	1	5	0	RFP+
08	5	156.728	50.322	33.3227	10.6564	32.1078	21.2614	6.7993	B	2	1	5	0	RFP+
08	6	156.882	53.641	36.0858	9.17218	34.192	23.0019	5.84656	B	2	1	5	0	RFP+
08	7	158.252	58.8148	38.4272	14.0824	37.1652	24.2822	8.89869	B	2	1	5	0	RFP+
08	8	161.891	62.0399	39.502	11.4607	38.322	24.4004	7.0793	B	2	1	5	0	RFP+
08	9	159.518	62.4921	43.7003	11.5457	39.1757	27.3953	7.23789	B	2	1	5	0	RFP+
08	10	161.432	65.1936	46.1372	13.4456	40.3845	28.5799	8.32894	B	2	1	5	0	RFP+
08	11	161.027	67.8841	45.3455	12.5953	42.1571	28.1602	7.82187	B	2	1	5	0	RFP+
08	12	162.379	69.8066	44.6931	12.9	42.9899	27.5239	7.94435	B	2	1	5	0	RFP+
08	13	169.851	73.462	47.7962	17.3663	43.2509	28.1402	10.2244	B	2	1	5	0	RFP+
08	14	165.137	73.2815	50.4837	16.8413	44.3762	30.5708	10.1984	B	2	1	5	0	RFP+
08	15	163.562	74.3831	52.1624	18.8934	45.4771	31.8916	11.5512	B	2	1	5	0	RFP+
08	16	166.597	76.4408	53.9347	19.5985	45.8836	32.3743	11.764	B	2	1	5	0	RFP+
08	17	178.524	79.9987	59.561	18.2497	44.8112	33.3631	10.2225	B	2	1	5	0	RFP+
08	18	169.448	81.7756	54.9879	17.358	48.2599	32.4512	10.2439	B	2	1	5	0	RFP+
08	19	166.922	86.2283	61.5917	22.8519	51.6579	36.8985	13.6902	B	2	1	5	0	RFP+
08	20	168.139	89.2375	63.6204	26.8482	53.0735	37.8379	15.9678	B	2	1	5	0	RFP+
08	21	171.774	90.0093	64.574	30.9776	52.3997	37.5923	18.0339	B	2	1	5	0	RFP+
08	22	173.808	92.8685	66.6817	32.7983	53.4317	38.3652	18.8704	B	2	1	5	0	RFP+
08	23	175.532	90.5606	69.4075	37.3517	51.592	39.5412	21.2791	B	2	1	5	0	RFP+
08	24	176.419	96.828	67.4213	32.8803	54.8851	38.2165	18.6376	B	2	1	5	0	RFP+
09	1	145.368	39.7159	25.1026	15.0734	27.321	17.2683	10.3692	B	2	1	5	0	RFP+
09	2	139.425	36.6556	25.7664	14.9213	26.2905	18.4804	10.702	B	2	1	5	0	RFP+
09	3	147.731	33.6697	25.1861	15.6543	22.7913	17.0487	10.5965	B	2	1	5	0	RFP+
09	4	146.191	39.3787	27.3574	14.5616	26.9364	18.7134	9.96065	B	2	1	5	0	RFP+
09	5	155.917	44.0421	30.9177	17.8652	28.2471	19.8295	11.4581	B	2	1	5	0	RFP+
09	6	161.665	42.5462	33.0315	16.8284	26.3175	20.432	10.4094	B	2	1	5	0	RFP+
09	7	157.127	46.0823	33.2957	17.017	29.3281	21.1903	10.8301	B	2	1	5	0	RFP+
09	8	160.717	48.5577	33.7659	19.6428	30.2131	21.0095	12.222	B	2	1	5	0	RFP+
09	9	154.34	45.8904	36.4898	20.1678	29.7334	23.6425	13.0671	B	2	1	5	0	RFP+
09	10	152.032	51.0195	36.9032	17.9759	33.5584	24.2733	11.8238	B	2	1	5	0	RFP+
09	11	158.643	49.2819	35.6659	20.084	31.0647	22.4819	12.6599	B	2	1	5	0	RFP+
09	12	152.476	50.4544	36.4232	19.4968	33.0901	23.8879	12.7868	B	2	1	5	0	RFP+
09	13	165.475	63.2407	43.8829	23.0209	38.2177	26.5194	13.912	B	2	1	5	0	RFP+
09	14	158.851	68.6316	46.4172	24.7259	43.2052	29.2207	15.5655	B	2	1	5	0	RFP+
09	15	160.019	63.7575	45.5197	22.382	39.8436	28.4464	13.9871	B	2	1	5	0	RFP+
09	16	165.346	67.8765	50.2313	22.5379	41.0512	30.3795	13.6307	B	2	1	5	0	RFP+
09	17	158.284	70.9856	51.6848	24.6627	44.8469	32.6532	15.5813	B	2	1	5	0	RFP+
09	18	166.715	70.4416	50.4059	24.4057	42.2528	30.2348	14.6392	B	2	1	5	0	RFP+
09	19	168.255	75.9562	53.8808	27.0817	45.1436	32.0233	16.0956	B	2	1	5	0	RFP+
09	20	163.115	79.3586	56.7074	28.0781	48.6519	34.7653	17.2137	B	2	1	5	0	RFP+
09	21	160.999	78.3999	55.8689	28.0167	48.6958	34.7013	17.4017	B	2	1	5	0	RFP+
09	22	166.841	85.6911	61.0685	28.8994	51.3609	36.6028	17.3215	B	2	1	5	0	RFP+
09	23	163.404	88.7556	67.491	34.1612	54.3167	41.3031	20.906	B	2	1	5	0	RFP+
09	24	165.201	92.89	71.2164	35.6945	56.2284	43.1088	21.6067	B	2	1	5	0	RFP+
01	1	395.483	160.697	114.1	43.1577	40.6331	28.8509	10.9126	B	3	1	10	0	RFP+
01	2	413.439	160.639	108.062	46.6035	38.8543	26.1373	11.2722	B	3	1	10	0	RFP+
01	3	409.983	169.175	113.613	44.3658	41.264	27.7117	10.8214	B	3	1	10	0	RFP+
01	4	423.218	177.436	118.184	45.715	41.9254	27.9252	10.8018	B	3	1	10	0	RFP+
01	5	454.226	181.773	117.289	46.9153	40.0183	25.8218	10.3286	B	3	1	10	0	RFP+
01	6	463.001	198.73	125.586	55.8122	42.9221	27.1244	12.0544	B	3	1	10	0	RFP+
01	7	490.141	211.112	131.14	52.8909	43.0717	26.7555	10.7909	B	3	1	10	0	RFP+
01	8	503.342	222.194	147.647	59.2222	44.1438	29.3334	11.7658	B	3	1	10	0	RFP+
01	9	498.294	240.655	158.973	58.542	48.2957	31.9035	11.7485	B	3	1	10	0	RFP+
01	10	524.775	258.201	173.297	73.3553	49.2023	33.0232	13.9784	B	3	1	10	0	RFP+
01	11	515.424	250.778	173.06	78.1118	48.6546	33.5763	15.1549	B	3	1	10	0	RFP+
01	12	521.478	265.824	181.012	80.8504	50.9751	34.7113	15.5041	B	3	1	10	0	RFP+
01	13	518.078	280.284	198.097	92.6987	54.1008	38.2368	17.8928	B	3	1	10	0	RFP+
01	14	525.372	291.531	207.231	95.4651	55.4903	39.4447	18.1709	B	3	1	10	0	RFP+
01	15	522.762	280.538	211.424	91.2912	53.6646	40.4437	17.4632	B	3	1	10	0	RFP+
01	16	519.562	308.206	220.05	104.839	59.3204	42.3529	20.1784	B	3	1	10	0	RFP+
01	17	536.099	316.826	230.556	111.651	59.0985	43.0063	20.8266	B	3	1	10	0	RFP+
01	18	527.718	314.457	230.949	116.834	59.5881	43.7637	22.1396	B	3	1	10	0	RFP+
01	19	513.305	313.951	228.229	107.305	61.1625	44.4626	20.9048	B	3	1	10	0	RFP+
01	20	508.136	330.713	250.47	121.318	65.0836	49.2919	23.8751	B	3	1	10	0	RFP+
01	21	518.235	338.977	250.838	125.188	65.4099	48.4023	24.1566	B	3	1	10	0	RFP+
01	22	523.797	341.233	259.303	131.191	65.146	49.5045	25.0461	B	3	1	10	0	RFP+
01	23	533.515	342.486	251.429	136.631	64.1943	47.1268	25.6096	B	3	1	10	0	RFP+
01	24	540.6	358.785	269.391	143.196	66.368	49.8318	26.4884	B	3	1	10	0	RFP+
02	1	798.865	299.874	193.959	84.2031	37.5375	24.2793	10.5403	B	3	1	10	0	RFP+
02	2	752.272	284.346	191.155	72.6368	37.7982	25.4103	9.65565	B	3	1	10	0	RFP+
02	3	749.203	300.011	195.404	69.713	40.044	26.0816	9.30496	B	3	1	10	0	RFP+
02	4	773.684	315.391	206.918	76.7977	40.7649	26.7445	9.92623	B	3	1	10	0	RFP+
02	5	765.164	328.215	230.307	84.3273	42.8947	30.0991	11.0208	B	3	1	10	0	RFP+
02	6	793.057	347.774	252.863	94.4043	43.8524	31.8845	11.9038	B	3	1	10	0	RFP+
02	7	788.888	359.873	248.641	100.471	45.6177	31.518	12.7358	B	3	1	10	0	RFP+
02	8	757.702	383.985	273.118	114.793	50.6776	36.0455	15.1501	B	3	1	10	0	RFP+
02	9	762.058	390.293	269.873	116.686	51.2157	35.4138	15.312	B	3	1	10	0	RFP+
02	10	760.241	405.627	289.343	115.869	53.3551	38.0594	15.2411	B	3	1	10	0	RFP+
02	11	753.299	404.652	304.287	132.815	53.7173	40.394	17.6311	B	3	1	10	0	RFP+
02	12	764.504	433.458	315.954	133.69	56.6979	41.328	17.4872	B	3	1	10	0	RFP+
02	13	778.802	444.5	329.299	141.46	57.0749	42.2827	18.1638	B	3	1	10	0	RFP+
02	14	772.246	449.959	330.137	165.953	58.2662	42.7503	21.4897	B	3	1	10	0	RFP+
02	15	769.603	453.98	333.971	153.982	58.9889	43.3953	20.008	B	3	1	10	0	RFP+
02	16	763.91	470.439	359.861	163.709	61.5831	47.1077	21.4304	B	3	1	10	0	RFP+
02	17	775.962	470.868	353.297	163.072	60.6818	45.5301	21.0155	B	3	1	10	0	RFP+
02	18	786.884	495.602	372.202	181.865	62.9828	47.3007	23.112	B	3	1	10	0	RFP+
02	19	760.212	493.402	376.268	191.857	64.9032	49.4951	25.2373	B	3	1	10	0	RFP+
02	20	764.892	513.256	387.542	194.571	67.1018	50.6663	25.4377	B	3	1	10	0	RFP+
02	21	756.155	517.349	399.723	211.231	68.4184	52.8625	27.9348	B	3	1	10	0	RFP+
02	22	768.16	521.922	399.63	212.347	67.9444	52.0243	27.6436	B	3	1	10	0	RFP+
02	23	790.921	525.546	398.196	209.239	66.4474	50.3459	26.4552	B	3	1	10	0	RFP+
02	24	765.16	525.962	396.009	214.18	68.7387	51.755	27.9916	B	3	1	10	0	RFP+
03	1	534.611	180.724	120.542	44.3265	33.8047	22.5475	8.29136	B	3	1	10	0	RFP+
03	2	492.568	168.535	110.362	36.9035	34.2155	22.4054	7.49205	B	3	1	10	0	RFP+
03	3	519.775	167.9	108.283	39.6442	32.3025	20.8326	7.62719	B	3	1	10	0	RFP+
03	4	515.931	187.461	119.274	40.3854	36.3345	23.1182	7.82768	B	3	1	10	0	RFP+
03	5	518.814	197.127	135.149	46.2611	37.9957	26.0496	8.91669	B	3	1	10	0	RFP+
03	6	514.091	213.331	139.287	52.6178	41.4967	27.0938	10.2351	B	3	1	10	0	RFP+
03	7	517.746	221.766	149.126	59.7071	42.8331	28.8029	11.5321	B	3	1	10	0	RFP+
03	8	505.607	234.392	157.62	64.6293	46.3586	31.1744	12.7825	B	3	1	10	0	RFP+
03	9	502.907	241.455	164.671	65.9664	48.0119	32.7437	13.117	B	3	1	10	0	RFP+
03	10	513.808	245.184	167.137	71.8448	47.7191	32.5291	13.9828	B	3	1	10	0	RFP+
03	11	518.533	251.819	174.693	80.5779	48.5637	33.6898	15.5396	B	3	1	10	0	RFP+
03	12	495.832	254.62	183.382	80.5609	51.3521	36.9848	16.2476	B	3	1	10	0	RFP+
03	13	528.335	267.798	189.761	85.6578	50.6871	35.9167	16.2128	B	3	1	10	0	RFP+
03	14	523.027	271.293	187.597	88.1108	51.8697	35.8675	16.8463	B	3	1	10	0	RFP+
03	15	542.295	285.567	199.154	92.3259	52.6589	36.7243	17.025	B	3	1	10	0	RFP+
03	16	541.284	300.434	219.473	100.305	55.504	40.5467	18.5309	B	3	1	10	0	RFP+
03	17	537.818	301.233	221.429	99.0489	56.0102	41.1717	18.4168	B	3	1	10	0	RFP+
03	18	531.712	317.572	236.403	112.186	59.7264	44.4608	21.0991	B	3	1	10	0	RFP+
03	19	540.029	323.193	240.838	109.993	59.8473	44.5973	20.368	B	3	1	10	0	RFP+
03	20	541.799	343.533	265.362	131.87	63.406	48.978	24.3393	B	3	1	10	0	RFP+
03	21	541.291	345.05	263.263	120.84	63.7459	48.6363	22.3244	B	3	1	10	0	RFP+
03	22	523.507	340.198	263.365	125.1	64.9844	50.3078	23.8965	B	3	1	10	0	RFP+
03	23	521.817	353.124	275.607	138.054	67.6719	52.8168	26.4563	B	3	1	10	0	RFP+
03	24	541.594	340.412	267.605	131.46	62.8537	49.4106	24.2727	B	3	1	10	0	RFP+
04	1	633.942	246.48	169.876	66.8461	38.8806	26.7967	10.5445	B	3	1	10	0	RFP+
04	2	631.892	245.183	168.042	63.4446	38.8015	26.5934	10.0404	B	3	1	10	0	RFP+
04	3	652.194	257.346	175.999	71.852	39.4585	26.9857	11.017	B	3	1	10	0	RFP+
04	4	674.639	264.277	184.291	67.8774	39.1731	27.317	10.0613	B	3	1	10	0	RFP+
04	5	664.267	276.467	192.504	80.8933	41.6199	28.9799	12.1778	B	3	1	10	0	RFP+
04	6	679.317	309.209	209.478	88.7747	45.5176	30.8366	13.0682	B	3	1	10	0	RFP+
04	7	676.105	313.108	214.476	90.6199	46.3106	31.7223	13.4032	B	3	1	10	0	RFP+
04	8	677.107	332.172	232.621	96.7504	49.0576	34.3552	14.2888	B	3	1	10	0	RFP+
04	9	700.837	353.829	250.866	111.393	50.4866	35.7953	15.8943	B	3	1	10	0	RFP+
04	10	685.133	359.257	260.825	114.248	52.4361	38.0693	16.6753	B	3	1	10	0	RFP+
04	11	671.532	375.046	268.816	121.754	55.8492	40.0302	18.1308	B	3	1	10	0	RFP+
04	12	672.175	395.66	282.769	130.144	58.8626	42.0677	19.3616	B	3	1	10	0	RFP+
04	13	682.802	400.461	293.955	137.524	58.6496	43.0513	20.1411	B	3	1	10	0	RFP+
04	14	675.233	409.147	292.23	147.953	60.5935	43.2783	21.9114	B	3	1	10	0	RFP+
04	15	692.263	416.471	306.41	155.229	60.1608	44.2621	22.4234	B	3	1	10	0	RFP+
04	16	690.603	423.392	312.064	163.012	61.3076	45.1872	23.6043	B	3	1	10	0	RFP+
04	17	705.842	435.879	319.493	167.599	61.753	45.2642	23.7445	B	3	1	10	0	RFP+
04	18	691.576	439.071	334.69	167.621	63.4884	48.3952	24.2376	B	3	1	10	0	RFP+
04	19	686.562	452.489	336.708	184.111	65.9065	49.0426	26.8164	B	3	1	10	0	RFP+
04	20	685.852	464.967	354.471	192.435	67.794	51.6833	28.0578	B	3	1	10	0	RFP+
04	21	677.774	489.175	368.351	210.982	72.1737	54.3471	31.1286	B	3	1	10	0	RFP+
04	22	680.324	481.959	371.573	203.463	70.8426	54.6171	29.9068	B	3	1	10	0	RFP+
04	23	684.867	509.975	388.573	206.755	74.4634	56.7369	30.189	B	3	1	10	0	RFP+
04	24	677.271	504.285	388.666	221.773	74.4585	57.3871	32.745	B	3	1	10	0	RFP+
05	1	692.092	282.421	196.135	74.8049	40.8068	28.3394	10.8085	B	3	1	10	0	RFP+
05	2	664.923	275.152	195.692	73.547	41.3811	29.4308	11.061	B	3	1	10	0	RFP+
05	3	638.185	274.381	195.83	79.24	42.994	30.6854	12.4165	B	3	1	10	0	RFP+
05	4	680.228	286.442	193.978	82.2085	42.1097	28.5166	12.0854	B	3	1	10	0	RFP+
05	5	708.767	312.871	215.179	96.243	44.1429	30.3597	13.5789	B	3	1	10	0	RFP+
05	6	710.227	333.069	231.491	102.065	46.8962	32.594	14.3707	B	3	1	10	0	RFP+
05	7	716.187	350.035	244.729	106.807	48.8748	34.1711	14.9133	B	3	1	10	0	RFP+
05	8	772.516	378.993	269.909	124.976	49.0596	34.9389	16.1777	B	3	1	10	0	RFP+
05	9	763.636	405.71	286.806	127.323	53.1287	37.5579	16.6732	B	3	1	10	0	RFP+
05	10	770.768	424.297	305.546	138.401	55.0487	39.6417	17.9562	B	3	1	10	0	RFP+
05	11	757.504	433.536	317.256	158.591	57.2322	41.8818	20.936	B	3	1	10	0	RFP+
05	12	763.024	451.883	333.64	161.856	59.2227	43.726	21.2125	B	3	1	10	0	RFP+
05	13	774.424	455.383	337.907	179.447	58.8028	43.6333	23.1717	B	3	1	10	0	RFP+
05	14	764.372	459.112	345.957	180.828	60.0639	45.2603	23.657	B	3	1	10	0	RFP+
05	15	771.039	485.824	369.336	189.222	63.009	47.9011	24.5412	B	3	1	10	0	RFP+
05	16	749.154	488.829	377.15	207.193	65.2508	50.3435	27.657	B	3	1	10	0	RFP+
05	17	759.307	503.898	377.95	209.272	66.3628	49.7757	27.5609	B	3	1	10	0	RFP+
05	18	744.517	511.569	396.822	225.678	68.7114	53.2992	30.312	B	3	1	10	0	RFP+
05	19	757.475	521.127	394.689	223.763	68.7979	52.1059	29.5407	B	3	1	10	0	RFP+
05	20	779.312	540.429	412.03	226.172	69.3469	52.871	29.0219	B	3	1	10	0	RFP+
05	21	767.971	558.412	431.217	244.846	72.7126	56.1501	31.8822	B	3	1	10	0	RFP+
05	22	759.465	561.879	438.24	264.793	73.9836	57.7038	34.8657	B	3	1	10	0	RFP+
05	23	759.498	577.147	456.434	265.429	75.9906	60.0968	34.9479	B	3	1	10	0	RFP+
05	24	751.385	590.843	469.647	295.123	78.6338	62.5041	39.2772	B	3	1	10	0	RFP+
06	1	375.046	62.5707	35.0212	10.5052	16.6835	9.33783	2.80105	B	3	1	10	0	RFP+
06	2	310.116	58.8097	34.5216	10.9792	18.9638	11.1318	3.54035	B	3	1	10	0	RFP+
06	3	295.418	69.3128	40.0232	13.8354	23.4626	13.548	4.68334	B	3	1	10	0	RFP+
06	4	300.909	63.0805	38.6743	10.3344	20.9633	12.8525	3.43441	B	3	1	10	0	RFP+
06	5	307.387	65.9941	37.5003	11.5692	21.4694	12.1997	3.76372	B	3	1	10	0	RFP+
06	6	297.881	72.3791	39.5514	13.222	24.298	13.2776	4.43869	B	3	1	10	0	RFP+
06	7	289.702	76.5758	46.5812	15.3638	26.4326	16.079	5.30332	B	3	1	10	0	RFP+
06	8	286.919	72.8021	47.3542	16.0898	25.3737	16.5043	5.60776	B	3	1	10	0	RFP+
06	9	284.107	72.1376	45.7597	17.5457	25.391	16.1065	6.17571	B	3	1	10	0	RFP+
06	10	271.834	77.6786	46.5894	16.2916	28.5757	17.1389	5.99322	B	3	1	10	0	RFP+
06	11	269.421	75.8946	48.463	12.6752	28.1695	17.9879	4.7046	B	3	1	10	0	RFP+
06	12	277.981	82.8875	52.0682	16.0412	29.8176	18.7308	5.77059	B	3	1	10	0	RFP+
06	13	279.458	85.2239	54.137	18.448	30.4961	19.3721	6.60133	B	3	1	10	0	RFP+
06	14	280.453	85.061	53.3822	18.5286	30.3299	19.0343	6.60667	B	3	1	10	0	RFP+
06	15	274.103	77.6344	54.1287	18.9786	28.3231	19.7476	6.92391	B	3	1	10	0	RFP+
06	16	280.088	81.8714	56.0371	21.899	29.2306	20.007	7.81863	B	3	1	10	0	RFP+
06	17	274.625	86.9022	54.4911	20.4461	31.6439	19.842	7.44509	B	3	1	10	0	RFP+
06	18	268.305	88.9793	59.8234	23.549	33.1635	22.2968	8.77695	B	3	1	10	0	RFP+
06	19	277.677	90.3112	58.7873	22.6904	32.5238	21.1711	8.17151	B	3	1	10	0	RFP+
06	20	290.173	92.0022	64.2434	24.9696	31.706	22.1397	8.6051	B	3	1	10	0	RFP+
06	21	284.016	94.784	68.0392	28.2364	33.3727	23.9561	9.94183	B	3	1	10	0	RFP+
06	22	267.643	101.878	72.544	28.2668	38.0648	27.1047	10.5614	B	3	1	10	0	RFP+
06	23	259.68	95.4383	69.826	29.3415	36.7523	26.8892	11.2991	B	3	1	10	0	RFP+
06	24	259.87	98.6425	69.5242	31.0245	37.9584	26.7535	11.9385	B	3	1	10	0	RFP+
07	1	438.478	146.026	102.214	45.8334	33.303	23.311	10.4528	B	3	1	10	0	RFP+
07	2	389.391	156.727	100.715	47.298	40.2493	25.8649	12.1467	B	3	1	10	0	RFP+
07	3	399.74	165.654	103.669	47.4864	41.4406	25.9342	11.8793	B	3	1	10	0	RFP+
07	4	380.766	164.677	117.596	50.0339	43.2487	30.8841	13.1403	B	3	1	10	0	RFP+
07	5	390.189	170.556	118.423	49.914	43.711	30.3501	12.7923	B	3	1	10	0	RFP+
07	6	401.868	184.862	124.04	54.4519	46.0007	30.8658	13.5497	B	3	1	10	0	RFP+
07	7	412.204	187.519	131.576	53.5359	45.4918	31.92	12.9877	B	3	1	10	0	RFP+
07	8	408.007	199.649	135.894	60.8303	48.9327	33.3067	14.9091	B	3	1	10	0	RFP+
07	9	399.807	203.876	144.929	71.7989	50.9935	36.2496	17.9584	B	3	1	10	0	RFP+
07	10	406.547	225.856	158.751	75.7668	55.5546	39.0487	18.6367	B	3	1	10	0	RFP+
07	11	404.04	228.555	160.468	84.2573	56.5675	39.7158	20.8537	B	3	1	10	0	RFP+
07	12	415.627	225.296	164.394	83.2842	54.2064	39.5532	20.0382	B	3	1	10	0	RFP+
07	13	422.368	246.157	175.023	88.8794	58.2801	41.4384	21.0431	B	3	1	10	0	RFP+
07	14	410.961	246.955	180.866	97.2932	60.0919	44.0105	23.6745	B	3	1	10	0	RFP+
07	15	419.031	246.607	178.83	96.1154	58.8518	42.677	22.9376	B	3	1	10	0	RFP+
07	16	427.638	258.921	185.065	106.625	60.5468	43.2761	24.9334	B	3	1	10	0	RFP+
07	17	429.748	265.069	200.111	108.011	61.6801	46.5647	25.1335	B	3	1	10	0	RFP+
07	18	440.454	267.88	201.439	104.286	60.8191	45.7345	23.6769	B	3	1	10	0	RFP+
07	19	441.423	291.849	210.693	118.306	66.1153	47.7303	26.801	B	3	1	10	0	RFP+
07	20	422.038	285.473	220.393	132.02	67.6415	52.2212	31.2816	B	3	1	10	0	RFP+
07	21	430.933	284.614	216.909	120.418	66.0461	50.3348	27.9435	B	3	1	10	0	RFP+
07	22	442.26	295.314	223.43	120.2	66.7739	50.52	27.1786	B	3	1	10	0	RFP+
07	23	437.602	293.331	228.094	126.652	67.0314	52.1235	28.9422	B	3	1	10	0	RFP+
07	24	445.202	304.977	228.334	126.42	68.503	51.2877	28.396	B	3	1	10	0	RFP+
08	1	573.008	217.204	155.005	63.927	37.906	27.051	11.1564	B	3	1	10	0	RFP+
08	2	569.911	233.774	158.087	66.0054	41.0193	27.7389	11.5817	B	3	1	10	0	RFP+
08	3	582.111	246.788	169.803	72.7968	42.3954	29.1702	12.5057	B	3	1	10	0	RFP+
08	4	582.914	249.392	164.003	69.0963	42.7837	28.135	11.8536	B	3	1	10	0	RFP+
08	5	595.188	266.108	177.343	72.7884	44.7099	29.7961	12.2295	B	3	1	10	0	RFP+
08	6	612.886	290.781	201.702	93.9336	47.4445	32.9103	15.3264	B	3	1	10	0	RFP+
08	7	611.789	295.919	213.873	91.9968	48.3695	34.9587	15.0373	B	3	1	10	0	RFP+
08	8	614.404	304.24	216.857	92.8696	49.5179	35.2955	15.1154	B	3	1	10	0	RFP+
08	9	632.197	326.562	241.137	104.893	51.6552	38.1427	16.5918	B	3	1	10	0	RFP+
08	10	620.363	323.495	239.891	113.846	52.1461	38.6695	18.3514	B	3	1	10	0	RFP+
08	11	635.671	353.11	255.004	127.31	55.5492	40.1157	20.0277	B	3	1	10	0	RFP+
08	12	639.242	362.944	276.46	132.286	56.7773	43.2481	20.6942	B	3	1	10	0	RFP+
08	13	639.569	374.18	280.11	138.833	58.505	43.7968	21.7073	B	3	1	10	0	RFP+
08	14	638.391	387.39	294.971	146.675	60.6823	46.2055	22.9757	B	3	1	10	0	RFP+
08	15	653.598	405.43	296.321	145.014	62.0305	45.337	22.187	B	3	1	10	0	RFP+
08	16	639.422	408.298	307.528	161.414	63.8541	48.0947	25.2436	B	3	1	10	0	RFP+
08	17	654.006	423.528	322.038	170.697	64.759	49.2408	26.1002	B	3	1	10	0	RFP+
08	18	658.179	433.918	330.496	174.186	65.9271	50.2137	26.4648	B	3	1	10	0	RFP+
08	19	654.675	455.201	343.478	190.715	69.5309	52.4654	29.1313	B	3	1	10	0	RFP+
08	20	645.5	475.166	366.227	205.116	73.6121	56.7354	31.7762	B	3	1	10	0	RFP+
08	21	655.1	473.177	369.263	208.298	72.2298	56.3674	31.7963	B	3	1	10	0	RFP+
08	22	654.355	490.933	382.557	226.501	75.0256	58.4632	34.6144	B	3	1	10	0	RFP+
08	23	653.273	507.839	401.149	237.116	77.7376	61.4059	36.2966	B	3	1	10	0	RFP+
08	24	647.072	501.029	404.733	243.266	77.4302	62.5484	37.5949	B	3	1	10	0	RFP+
09	1	257.486	50.9774	34.5322	15.0675	19.7981	13.4113	5.85178	B	3	1	10	0	RFP+
09	2	223.1	51.6843	31.327	12.8986	23.1664	14.0417	5.78153	B	3	1	10	0	RFP+
09	3	219.324	45.477	30.6879	12.3226	20.7351	13.992	5.61845	B	3	1	10	0	RFP+
09	4	230.198	51.5422	34.0152	13.7637	22.3904	14.7765	5.97907	B	3	1	10	0	RFP+
09	5	214.681	54.5728	31.8297	13.7359	25.4204	14.8265	6.39828	B	3	1	10	0	RFP+
09	6	214.338	56.0096	34.656	16.5238	26.1315	16.1689	7.70923	B	3	1	10	0	RFP+
09	7	209.237	59.4891	39.3133	16.6408	28.4315	18.7889	7.9531	B	3	1	10	0	RFP+
09	8	229.153	63.9853	40.4631	19.194	27.9225	17.6577	8.37608	B	3	1	10	0	RFP+
09	9	219.209	65.6492	39.1034	17.8759	29.9483	17.8385	8.15472	B	3	1	10	0	RFP+
09	10	223.607	63.6707	44.2426	18.2654	28.4743	19.7859	8.16852	B	3	1	10	0	RFP+
09	11	218.97	69.4735	42.2041	20.3734	31.7274	19.2739	9.30418	B	3	1	10	0	RFP+
09	12	227.607	72.9144	46.931	21.5137	32.0353	20.6193	9.45216	B	3	1	10	0	RFP+
09	13	224.013	74.5806	46.0795	22.641	33.293	20.57	10.107	B	3	1	10	0	RFP+
09	14	218.646	75.8017	53.0932	24.6174	34.6686	24.2827	11.259	B	3	1	10	0	RFP+
09	15	225.851	78.4335	56.4271	25.721	34.7279	24.9842	11.3885	B	3	1	10	0	RFP+
09	16	220.718	80.609	56.6871	27.4062	36.5213	25.6831	12.4169	B	3	1	10	0	RFP+
09	17	222.071	76.3636	55.7127	22.2968	34.387	25.0877	10.0404	B	3	1	10	0	RFP+
09	18	226.336	82.4094	58.9154	27.8583	36.4102	26.03	12.3084	B	3	1	10	0	RFP+
09	19	224.903	87.2322	62.0554	29.9585	38.7865	27.592	13.3206	B	3	1	10	0	RFP+
09	20	230.233	91.4019	61.2299	32.6295	39.6998	26.5948	14.1724	B	3	1	10	0	RFP+
09	21	222.66	98.5099	71.5053	35.6335	44.2423	32.1142	16.0036	B	3	1	10	0	RFP+
09	22	214.112	97.0881	68.4546	34.944	45.3445	31.9714	16.3204	B	3	1	10	0	RFP+
09	23	215.742	101.182	70.2901	40.1634	46.8996	32.5806	18.6164	B	3	1	10	0	RFP+
09	24	222.89	102.985	74.5714	40.1241	46.2044	33.4566	18.0018	B	3	1	10	0	RFP+
01	1	123.605	14.7479	10.044	2.20039	11.9315	8.12588	1.78018	B	4	1	15	0	RFP+
01	2	111.364	14.7976	9.13732	2.72571	13.2876	8.2049	2.44757	B	4	1	15	0	RFP+
01	3	109.237	16.1892	9.27494	3.43663	14.8202	8.49063	3.14602	B	4	1	15	0	RFP+
01	4	113.766	17.7281	10.314	2.29797	15.5829	9.06591	2.0199	B	4	1	15	0	RFP+
01	5	115.002	15.2208	9.93635	3.5263	13.2353	8.64016	3.0663	B	4	1	15	0	RFP+
01	6	117.974	16.7039	10.8776	3.44277	14.159	9.22029	2.91823	B	4	1	15	0	RFP+
01	7	128.822	17.4929	11.9088	3.9367	13.5791	9.24436	3.05591	B	4	1	15	0	RFP+
01	8	140.72	21.2671	14.0509	4.52058	15.1131	9.98505	3.21247	B	4	1	15	0	RFP+
01	9	167.391	22.1241	15.0406	4.96188	13.217	8.98529	2.96424	B	4	1	15	0	RFP+
01	10	173.085	24.7661	15.7418	4.64922	14.3087	9.09482	2.68609	B	4	1	15	0	RFP+
01	11	175.172	22.3616	15.0634	5.12147	12.7655	8.59921	2.92368	B	4	1	15	0	RFP+
01	12	177.228	21.0701	14.7213	7.67546	11.8887	8.30644	4.33084	B	4	1	15	0	RFP+
01	13	175.036	27.7665	18.2762	6.98766	15.8633	10.4414	3.99214	B	4	1	15	0	RFP+
01	14	181.976	26.7343	19.0069	9.30118	14.6911	10.4447	5.1112	B	4	1	15	0	RFP+
01	15	173.482	29.625	20.1278	8.92854	17.0767	11.6022	5.14666	B	4	1	15	0	RFP+
01	16	185.748	28.5184	19.6729	9.25145	15.3533	10.5912	4.98065	B	4	1	15	0	RFP+
01	17	165.948	29.0768	19.4887	8.87261	17.5216	11.7439	5.34662	B	4	1	15	0	RFP+
01	18	183.442	31.266	18.7876	9.13539	17.0441	10.2417	4.97999	B	4	1	15	0	RFP+
01	19	164.483	32.6331	22.3786	11.4237	19.8398	13.6055	6.94522	B	4	1	15	0	RFP+
01	20	167.889	30.3786	21.5162	12.6719	18.0945	12.8157	7.54778	B	4	1	15	0	RFP+
01	21	182.719	29.8078	22.1982	11.0926	16.3134	12.1488	6.07082	B	4	1	15	0	RFP+
01	22	163.35	34.72	22.9894	11.6417	21.255	14.0737	7.12682	B	4	1	15	0	RFP+
01	23	160.025	35.9396	25.4223	15.0591	22.4588	15.8865	9.4105	B	4	1	15	0	RFP+
01	24	162.332	34.4481	26.267	13.7764	21.2208	16.181	8.48659	B	4	1	15	0	RFP+
02	1	89.7456	13.6034	9.9148	4.84267	15.1578	11.0477	5.39599	B	4	1	15	0	RFP+
02	2	95.613	15.5429	9.92402	4.67258	16.2561	10.3794	4.88697	B	4	1	15	0	RFP+
02	3	91.1487	14.8295	10.8321	4.7853	16.2696	11.884	5.24999	B	4	1	15	0	RFP+
02	4	102.551	16.4759	11.3127	4.30494	16.066	11.0313	4.19785	B	4	1	15	0	RFP+
02	5	109.988	17.4512	13.1653	6.96357	15.8665	11.9697	6.33123	B	4	1	15	0	RFP+
02	6	113.244	16.9771	12.8116	8.34831	14.9917	11.3133	7.37198	B	4	1	15	0	RFP+
02	7	116.623	21.4299	12.5399	7.01961	18.3755	10.7525	6.01909	B	4	1	15	0	RFP+
02	8	122.351	23.5266	14.2054	6.84027	19.2288	11.6104	5.59071	B	4	1	15	0	RFP+
02	9	115.502	24.1042	16.3441	8.04724	20.8692	14.1506	6.96721	B	4	1	15	0	RFP+
02	10	128.909	25.2918	16.72	8.20914	19.62	12.9704	6.36819	B	4	1	15	0	RFP+
02	11	126.133	25.9899	17.3789	9.35865	20.6051	13.7782	7.41965	B	4	1	15	0	RFP+
02	12	124.911	27.5443	17.4243	9.34757	22.0511	13.9493	7.48337	B	4	1	15	0	RFP+
02	13	130.006	29.5094	17.7776	10.5112	22.6984	13.6744	8.08515	B	4	1	15	0	RFP+
02	14	141.114	29.8179	17.8615	8.97514	21.1304	12.6575	6.36021	B	4	1	15	0	RFP+
02	15	130.416	30.2967	18.3871	9.41821	23.2309	14.0988	7.2217	B	4	1	15	0	RFP+
02	16	125.281	31.869	18.1376	9.69011	25.4379	14.4775	7.73468	B	4	1	15	0	RFP+
02	17	138.941	28.7202	18.6133	9.56768	20.6708	13.3965	6.88613	B	4	1	15	0	RFP+
02	18	132.891	27.7091	18.6631	9.26157	20.8511	14.0439	6.96931	B	4	1	15	0	RFP+
02	19	135.004	28.7113	18.206	8.98257	21.267	13.4855	6.65355	B	4	1	15	0	RFP+
02	20	153.21	29.119	19.363	12.0107	19.006	12.6382	7.83941	B	4	1	15	0	RFP+
02	21	152.598	34.7243	18.3272	11.3937	22.7554	12.0102	7.4665	B	4	1	15	0	RFP+
02	22	152.645	32.7985	20.46	10.6742	21.4867	13.4036	6.99279	B	4	1	15	0	RFP+
02	23	158.491	33.9051	20.8667	10.8233	21.3923	13.1658	6.82898	B	4	1	15	0	RFP+
02	24	167.14	32.407	20.2849	10.9532	19.3891	12.1365	6.5533	B	4	1	15	0	RFP+
03	1	70.9694	9.15799	5.51983	2.1108	12.9041	7.77776	2.97424	B	4	1	15	0	RFP+
03	2	66.2437	9.69091	4.79675	2.4766	14.6292	7.24106	3.73862	B	4	1	15	0	RFP+
03	3	70.1329	8.56315	4.92303	1.90546	12.2099	7.01957	2.71693	B	4	1	15	0	RFP+
03	4	68.4662	9.62061	5.26844	0.903854	14.0516	7.69495	1.32015	B	4	1	15	0	RFP+
03	5	69.8126	9.58139	5.08041	3.00592	13.7244	7.27721	4.30569	B	4	1	15	0	RFP+
03	6	70.5018	12.7706	6.07298	2.78329	18.1139	8.61394	3.94782	B	4	1	15	0	RFP+
03	7	71.0584	14.7508	6.82329	2.04293	20.7587	9.60237	2.875	B	4	1	15	0	RFP+
03	8	70.8547	16.8034	8.26587	2.39514	23.7153	11.666	3.38035	B	4	1	15	0	RFP+
03	9	74.8146	17.0375	9.13621	1.40996	22.773	12.2118	1.8846	B	4	1	15	0	RFP+
03	10	71.8503	15.8685	9.86588	2.24459	22.0855	13.7312	3.12398	B	4	1	15	0	RFP+
03	11	72.1177	17.8152	11.3512	3.49443	24.703	15.7398	4.84546	B	4	1	15	0	RFP+
03	12	69.0364	21.1577	12.8932	3.10928	30.6471	18.676	4.50383	B	4	1	15	0	RFP+
03	13	73.0403	21.4403	14.0929	3.25604	29.354	19.2947	4.45787	B	4	1	15	0	RFP+
03	14	70.3672	21.527	14.5204	2.90239	30.5924	20.6352	4.12463	B	4	1	15	0	RFP+
03	15	71.3042	22.5834	15.7906	3.95533	31.6719	22.1455	5.54713	B	4	1	15	0	RFP+
03	16	70.1996	24.0812	17.1153	4.75008	34.3039	24.3809	6.76654	B	4	1	15	0	RFP+
03	17	68.531	24.0943	14.8836	3.5063	35.1582	21.718	5.11637	B	4	1	15	0	RFP+
03	18	72.4968	25.8937	17.3152	7.37337	35.7171	23.8841	10.1706	B	4	1	15	0	RFP+
03	19	69.7311	24.7564	19.036	7.25645	35.5027	27.2991	10.4063	B	4	1	15	0	RFP+
03	20	74.0725	26.7428	18.7911	8.03935	36.1035	25.3685	10.8533	B	4	1	15	0	RFP+
03	21	74.6678	26.3157	18.0365	8.116	35.2438	24.1557	10.8695	B	4	1	15	0	RFP+
03	22	77.3081	29.48	18.4799	10.2277	38.1331	23.9042	13.2298	B	4	1	15	0	RFP+
03	23	77.4418	26.7909	17.6779	8.30465	34.5949	22.8273	10.7237	B	4	1	15	0	RFP+
03	24	79.661	28.2535	20.1559	9.84559	35.4672	25.3021	12.3594	B	4	1	15	0	RFP+
04	1	110.985	16.0232	8.265	2.23037	14.4373	7.44697	2.00962	B	4	1	15	0	RFP+
04	2	116.56	14.1227	10.3088	2.90822	12.1162	8.84419	2.49503	B	4	1	15	0	RFP+
04	3	128.136	15.0719	7.16904	1.17936	11.7624	5.59485	0.920395	B	4	1	15	0	RFP+
04	4	133.305	17.6809	9.76557	3.61539	13.2635	7.32575	2.71212	B	4	1	15	0	RFP+
04	5	145.357	16.8517	10.9209	2.85641	11.5934	7.51319	1.9651	B	4	1	15	0	RFP+
04	6	143.898	19.6567	12.2359	2.93387	13.6601	8.50317	2.03885	B	4	1	15	0	RFP+
04	7	148.895	22.0402	12.867	3.84111	14.8025	8.64167	2.57974	B	4	1	15	0	RFP+
04	8	154.539	23.19	12.2275	5.91692	15.0059	7.91226	3.82875	B	4	1	15	0	RFP+
04	9	162.531	22.9368	14.181	5.98395	14.1122	8.72511	3.68172	B	4	1	15	0	RFP+
04	10	162.171	22.8694	12.6359	4.08309	14.1021	7.79171	2.51777	B	4	1	15	0	RFP+
04	11	154.62	25.9967	14.7784	6.1289	16.8133	9.55792	3.96385	B	4	1	15	0	RFP+
04	12	169.058	22.9628	13.1265	4.1183	13.5828	7.76448	2.43602	B	4	1	15	0	RFP+
04	13	173.751	26.7597	16.4366	6.45487	15.4012	9.45989	3.71502	B	4	1	15	0	RFP+
04	14	176.194	27.2494	17.4227	7.33463	15.4656	9.88841	4.16283	B	4	1	15	0	RFP+
04	15	175.245	25.7829	17.0956	7.03056	14.7125	9.75525	4.01185	B	4	1	15	0	RFP+
04	16	165.809	28.8008	17.9523	7.30018	17.3699	10.8271	4.40276	B	4	1	15	0	RFP+
04	17	173.324	30.9804	17.4111	6.65333	17.8742	10.0454	3.83866	B	4	1	15	0	RFP+
04	18	155.48	29.0158	18.1677	6.67831	18.6621	11.6849	4.29528	B	4	1	15	0	RFP+
04	19	155.033	30.4284	15.039	7.0874	19.6271	9.70052	4.57155	B	4	1	15	0	RFP+
04	20	159.964	31.701	19.5087	7.54434	19.8176	12.1957	4.71628	B	4	1	15	0	RFP+
04	21	168.728	32.5909	20.5164	4.63069	19.3157	12.1594	2.74448	B	4	1	15	0	RFP+
04	22	176.537	33.6488	21.1394	7.84609	19.0605	11.9745	4.44444	B	4	1	15	0	RFP+
04	23	168.789	34.0906	23.546	5.73297	20.1972	13.95	3.39654	B	4	1	15	0	RFP+
04	24	170.084	34.0579	19.6369	8.10659	20.0241	11.5454	4.76622	B	4	1	15	0	RFP+
05	1	68.3022	9.30002	5.00752	0.000573566	13.616	7.33142	0.000839747	B	4	1	15	0	RFP+
05	2	69.3852	9.0421	3.48654	0	13.0317	5.0249	0	B	4	1	15	0	RFP+
05	3	62.8067	11.0221	3.41879	0.000217501	17.5493	5.44335	0.000346302	B	4	1	15	0	RFP+
05	4	63.3281	10.3497	4.27096	0.000565826	16.3429	6.74417	0.000893482	B	4	1	15	0	RFP+
05	5	67.9311	9.78257	4.01079	0	14.4007	5.9042	0	B	4	1	15	0	RFP+
05	6	65.3898	13.5645	4.45563	6.73631e-06	20.7441	6.81395	1.03018e-05	B	4	1	15	0	RFP+
05	7	73.7454	15.565	6.9251	0.303476	21.1064	9.39056	0.411519	B	4	1	15	0	RFP+
05	8	73.9834	15.0056	6.04443	1.09759	20.2824	8.16998	1.48356	B	4	1	15	0	RFP+
05	9	74.6474	18.6776	7.94427	0.134013	25.0211	10.6424	0.179527	B	4	1	15	0	RFP+
05	10	77.9878	19.2868	8.08838	1.95866	24.7306	10.3713	2.5115	B	4	1	15	0	RFP+
05	11	84.8798	24.5559	9.19155	3.11069	28.9301	10.8289	3.66481	B	4	1	15	0	RFP+
05	12	97.5299	25.7485	13.097	3.45794	26.4006	13.4287	3.54552	B	4	1	15	0	RFP+
05	13	105.497	27.9187	17.2328	2.88641	26.464	16.3349	2.73601	B	4	1	15	0	RFP+
05	14	112.329	30.255	19.7612	3.86822	26.9342	17.5922	3.44365	B	4	1	15	0	RFP+
05	15	115.689	32.9298	20.0083	4.81869	28.464	17.2948	4.1652	B	4	1	15	0	RFP+
05	16	125.402	33.752	22.0421	4.97062	26.9152	17.5772	3.96376	B	4	1	15	0	RFP+
05	17	124.615	32.8272	19.9136	4.75909	26.3428	15.98	3.81903	B	4	1	15	0	RFP+
05	18	124.461	34.5335	24.2855	5.33773	27.7465	19.5125	4.28868	B	4	1	15	0	RFP+
05	19	131.054	34.5126	22.9662	5.08384	26.3347	17.5242	3.87919	B	4	1	15	0	RFP+
05	20	134.51	35.6021	25.0966	5.82874	26.4679	18.6578	4.33331	B	4	1	15	0	RFP+
05	21	136.885	35.1716	25.7167	8.05181	25.6943	18.7871	5.88217	B	4	1	15	0	RFP+
05	22	142.822	33.8609	23.6035	4.73146	23.7085	16.5265	3.31285	B	4	1	15	0	RFP+
05	23	139.246	35.2098	26.3456	7.69117	25.2861	18.9202	5.52345	B	4	1	15	0	RFP+
05	24	134.465	34.281	22.8448	5.11148	25.4944	16.9894	3.80134	B	4	1	15	0	RFP+
06	1	84.0151	15.7199	12.041	6.26704	18.7108	14.332	7.45942	B	4	1	15	0	RFP+
06	2	79.0577	13.9342	11.7635	4.86951	17.6253	14.8797	6.15943	B	4	1	15	0	RFP+
06	3	73.8721	15.4169	11.5956	4.10959	20.8697	15.6969	5.56311	B	4	1	15	0	RFP+
06	4	71.9435	13.2972	11.0948	3.38956	18.4828	15.4216	4.71142	B	4	1	15	0	RFP+
06	5	74.3865	13.1438	11.6441	4.76827	17.6696	15.6535	6.41013	B	4	1	15	0	RFP+
06	6	77.6301	15.9843	11.6058	5.82773	20.5903	14.9501	7.50705	B	4	1	15	0	RFP+
06	7	77.7207	15.6764	13.5682	5.31745	20.1702	17.4577	6.84174	B	4	1	15	0	RFP+
06	8	79.2702	18.9916	15.9975	5.39796	23.9581	20.181	6.80957	B	4	1	15	0	RFP+
06	9	80.5034	19.93	15.4961	8.24114	24.7567	19.249	10.237	B	4	1	15	0	RFP+
06	10	78.2362	20.5838	16.3487	8.35566	26.3098	20.8966	10.68	B	4	1	15	0	RFP+
06	11	80.6777	16.521	14.4754	8.19331	20.4778	17.9422	10.1556	B	4	1	15	0	RFP+
06	12	73.9612	20.1074	16.5006	10.3991	27.1865	22.3099	14.0602	B	4	1	15	0	RFP+
06	13	74.4348	17.1571	16.3124	8.9422	23.0498	21.915	12.0135	B	4	1	15	0	RFP+
06	14	77.3413	20.2972	15.548	9.96506	26.2437	20.1031	12.8845	B	4	1	15	0	RFP+
06	15	78.464	23.3701	17.5567	9.13878	29.7845	22.3755	11.6471	B	4	1	15	0	RFP+
06	16	77.1996	21.4533	16.4361	11.8976	27.7894	21.2904	15.4115	B	4	1	15	0	RFP+
06	17	78.7193	22.6742	17.57	10.8661	28.8039	22.3199	13.8036	B	4	1	15	0	RFP+
06	18	77.459	23.0757	17.0526	11.334	29.7908	22.015	14.6323	B	4	1	15	0	RFP+
06	19	77.9018	25.7802	17.6611	11.7038	33.0932	22.6709	15.0238	B	4	1	15	0	RFP+
06	20	79.9409	25.2818	19.496	12.4745	31.6256	24.388	15.6047	B	4	1	15	0	RFP+
06	21	75.5169	25.493	17.8636	12.9834	33.7581	23.6551	17.1927	B	4	1	15	0	RFP+
06	22	76.9374	24.4464	18.598	12.1873	31.7744	24.1729	15.8406	B	4	1	15	0	RFP+
06	23	75.1324	24.6847	17.0541	12.094	32.8549	22.6988	16.0969	B	4	1	15	0	RFP+
06	24	77.8815	23.1327	16.8343	12.1273	29.7024	21.6153	15.5714	B	4	1	15	0	RFP+
07	1	83.7499	16.3032	10.0821	4.88851	19.4666	12.0383	5.83703	B	4	1	15	0	RFP+
07	2	81.4342	17.2842	11.6114	5.67801	21.2247	14.2586	6.97251	B	4	1	15	0	RFP+
07	3	83.1614	16.135	10.0184	5.66288	19.402	12.0469	6.80951	B	4	1	15	0	RFP+
07	4	79.9807	19.5565	12.9371	7.07213	24.4516	16.1752	8.84229	B	4	1	15	0	RFP+
07	5	86.0409	18.4214	13.3844	6.48762	21.41	15.5558	7.54015	B	4	1	15	0	RFP+
07	6	90.3563	20.098	13.9572	6.85721	22.2431	15.4468	7.58907	B	4	1	15	0	RFP+
07	7	96.0461	20.9172	13.5354	7.70197	21.7783	14.0926	8.01903	B	4	1	15	0	RFP+
07	8	96.2952	21.0284	15.1736	6.51123	21.8374	15.7573	6.76173	B	4	1	15	0	RFP+
07	9	100.729	25.987	14.9357	7.4896	25.7989	14.8275	7.43538	B	4	1	15	0	RFP+
07	10	107.712	20.9288	14.4729	7.26422	19.4303	13.4366	6.74409	B	4	1	15	0	RFP+
07	11	101.23	24.5472	16.608	7.48964	24.249	16.4062	7.39864	B	4	1	15	0	RFP+
07	12	107.117	25.9568	15.1312	9.10108	24.2323	14.1259	8.49642	B	4	1	15	0	RFP+
07	13	113.632	26.0492	16.1003	8.22862	22.9241	14.1688	7.24144	B	4	1	15	0	RFP+
07	14	114.235	25.9872	15.8147	7.59286	22.7488	13.8439	6.64668	B	4	1	15	0	RFP+
07	15	125.563	27.6224	17.2139	7.64092	21.9988	13.7094	6.08532	B	4	1	15	0	RFP+
07	16	122.253	29.0626	16.5999	8.36916	23.7725	13.5783	6.84576	B	4	1	15	0	RFP+
07	17	131.23	30.8263	16.9594	8.41533	23.4904	12.9235	6.41268	B	4	1	15	0	RFP+
07	18	145.626	28.9386	16.1784	7.0888	19.8718	11.1096	4.86781	B	4	1	15	0	RFP+
07	19	135.651	31.3682	16.6665	7.8604	23.1242	12.2863	5.79458	B	4	1	15	0	RFP+
07	20	136.863	30.9917	17.0091	9.0253	22.6443	12.4278	6.59439	B	4	1	15	0	RFP+
07	21	126.573	31.2622	16.9395	6.72287	24.699	13.3832	5.31147	B	4	1	15	0	RFP+
07	22	136.304	32.2693	17.2173	9.47634	23.6745	12.6316	6.95237	B	4	1	15	0	RFP+
07	23	132.523	32.4249	19.8527	10.9923	24.4673	14.9805	8.29465	B	4	1	15	0	RFP+
07	24	131.011	35.1195	19.855	10.7873	26.8065	15.1552	8.23389	B	4	1	15	0	RFP+
08	1	80.6254	13.3551	7.82637	1.37235	16.5644	9.70707	1.70214	B	4	1	15	0	RFP+
08	2	79.0711	11.2967	7.05386	2.33512	14.2868	8.92091	2.95319	B	4	1	15	0	RFP+
08	3	77.3225	10.7299	8.72322	3.05044	13.8768	11.2816	3.94508	B	4	1	15	0	RFP+
08	4	73.7438	11.663	8.63503	2.25596	15.8156	11.7095	3.05918	B	4	1	15	0	RFP+
08	5	74.3189	14.9072	11.3693	4.64903	20.0584	15.2979	6.25552	B	4	1	15	0	RFP+
08	6	75.9913	16.2772	9.8381	3.75228	21.4198	12.9463	4.93778	B	4	1	15	0	RFP+
08	7	75.8839	17.1004	10.214	5.16331	22.5349	13.4601	6.80422	B	4	1	15	0	RFP+
08	8	81.3621	21.5369	13.5632	5.47463	26.4705	16.6702	6.72872	B	4	1	15	0	RFP+
08	9	79.8392	22.2594	14.2569	7.62726	27.8803	17.857	9.55328	B	4	1	15	0	RFP+
08	10	83.7924	23.851	15.4465	7.32511	28.4643	18.4343	8.74198	B	4	1	15	0	RFP+
08	11	80.2008	24.0233	15.6288	7.40611	29.954	19.4871	9.23446	B	4	1	15	0	RFP+
08	12	78.2965	25.0784	15.6619	9.00401	32.03	20.0033	11.4999	B	4	1	15	0	RFP+
08	13	79.2887	25.8209	16.8094	9.32629	32.5656	21.2002	11.7624	B	4	1	15	0	RFP+
08	14	82.8728	26.0616	18.6317	8.72535	31.4477	22.4822	10.5286	B	4	1	15	0	RFP+
08	15	80.1604	25.6012	17.6539	8.77336	31.9375	22.0232	10.9448	B	4	1	15	0	RFP+
08	16	86.5319	26.1693	18.4694	8.91579	30.2423	21.344	10.3035	B	4	1	15	0	RFP+
08	17	88.0406	28.9942	19.6321	9.56699	32.9328	22.299	10.8666	B	4	1	15	0	RFP+
08	18	86.6335	32.2392	22.1567	10.1915	37.2134	25.5752	11.7639	B	4	1	15	0	RFP+
08	19	88.6317	30.1696	18.2585	10.7527	34.0393	20.6004	12.1319	B	4	1	15	0	RFP+
08	20	86.0798	33.1095	22.6345	10.0399	38.4637	26.2948	11.6635	B	4	1	15	0	RFP+
08	21	90.8292	32.7555	20.5536	10.2804	36.0627	22.6289	11.3183	B	4	1	15	0	RFP+
08	22	88.9331	34.5919	25.524	11.0758	38.8966	28.7002	12.4541	B	4	1	15	0	RFP+
08	23	91.2059	35.6363	26.94	13.3821	39.0723	29.5376	14.6724	B	4	1	15	0	RFP+
08	24	92.4026	35.6516	26.1648	11.7801	38.5829	28.3161	12.7486	B	4	1	15	0	RFP+
09	1	78.5951	14.7123	9.97358	2.92078	18.719	12.6898	3.71624	B	4	1	15	0	RFP+
09	2	67.0846	10.488	6.35816	3.02011	15.634	9.47782	4.50194	B	4	1	15	0	RFP+
09	3	64.7011	10.4761	6.51406	2.22294	16.1915	10.0679	3.43571	B	4	1	15	0	RFP+
09	4	62.3299	10.3419	5.39041	1.8073	16.5923	8.64819	2.89957	B	4	1	15	0	RFP+
09	5	67.9823	15.8618	7.27762	2.65706	23.3322	10.7052	3.90846	B	4	1	15	0	RFP+
09	6	64.3842	15.3861	9.03565	2.78329	23.8973	14.034	4.32295	B	4	1	15	0	RFP+
09	7	70.8122	14.5803	8.18613	2.27626	20.5902	11.5603	3.2145	B	4	1	15	0	RFP+
09	8	73.056	16.5075	10.6383	2.64103	22.5957	14.5618	3.61507	B	4	1	15	0	RFP+
09	9	72.0187	16.7104	11.8014	3.27705	23.2029	16.3866	4.55027	B	4	1	15	0	RFP+
09	10	74.7263	18.8007	12.482	4.83554	25.1595	16.7037	6.47101	B	4	1	15	0	RFP+
09	11	73.4165	17.9615	10.9562	5.91128	24.4653	14.9234	8.0517	B	4	1	15	0	RFP+
09	12	76.2886	19.5345	14.3805	4.62722	25.606	18.8501	6.06542	B	4	1	15	0	RFP+
09	13	75.0682	21.8369	14.6236	5.85042	29.0894	19.4804	7.79347	B	4	1	15	0	RFP+
09	14	77.2421	19.8585	13.4885	3.73989	25.7095	17.4626	4.84178	B	4	1	15	0	RFP+
09	15	77.7632	20.3715	15.0265	5.40559	26.1968	19.3234	6.95136	B	4	1	15	0	RFP+
09	16	77.8045	20.2076	13.5402	4.82777	25.9723	17.4029	6.205	B	4	1	15	0	RFP+
09	17	77.4935	21.3496	14.4198	7.01975	27.5503	18.6077	9.05851	B	4	1	15	0	RFP+
09	18	74.7418	20.7622	13.9736	5.53915	27.7785	18.6958	7.41105	B	4	1	15	0	RFP+
09	19	78.3009	21.6762	14.6646	7.168	27.6832	18.7286	9.15442	B	4	1	15	0	RFP+
09	20	77.1512	23.1861	16.956	5.45888	30.0528	21.9777	7.07556	B	4	1	15	0	RFP+
09	21	79.5949	25.6286	17.864	6.72916	32.1988	22.4436	8.45426	B	4	1	15	0	RFP+
09	22	80.0305	24.6331	16.9309	5.16468	30.7797	21.1556	6.45339	B	4	1	15	0	RFP+
09	23	80.6815	26.6352	17.9837	5.51645	33.0128	22.2897	6.83732	B	4	1	15	0	RFP+
09	24	81.042	32.5522	21.2139	6.82636	40.1671	26.1765	8.42324	B	4	1	15	0	RFP+
01	1	432.192	1.13335	0	0	0.262233	0	0	A	1	0	0	0	Tu
01	2	434.976	2.16657	0	0	0.49809	0	0	A	1	0	0	0	Tu
01	3	446.751	2.97218	0	0	0.665289	0	0	A	1	0	0	0	Tu
01	4	459.384	2.54745	0	0	0.554536	0	0	A	1	0	0	0	Tu
01	5	475.213	2.81956	0	0	0.593326	0	0	A	1	0	0	0	Tu
01	6	485.088	3.7212	0	0	0.767119	0	0	A	1	0	0	0	Tu
01	7	511.784	3.30438	0	0	0.645658	0	0	A	1	0	0	0	Tu
01	8	506.876	2.62289	0	0	0.517463	0	0	A	1	0	0	0	Tu
01	9	542.553	3.12768	0	0	0.576475	0	0	A	1	0	0	0	Tu
01	10	568.304	4.58184	0	0	0.80623	0	0	A	1	0	0	0	Tu
01	11	567.949	4.82229	8.51863e-06	0	0.849072	1.49989e-06	0	A	1	0	0	0	Tu
01	12	592.6	2.23324	0	0	0.376855	0	0	A	1	0	0	0	Tu
01	13	613.369	4.99194	0	0	0.813856	0	0	A	1	0	0	0	Tu
01	14	627.961	4.09357	0.605946	0	0.651883	0.0964944	0	A	1	0	0	0	Tu
01	15	628.641	5.71158	0	0	0.90856	0	0	A	1	0	0	0	Tu
01	16	646.01	4.86734	0	0	0.753445	0	0	A	1	0	0	0	Tu
01	17	637.903	5.81162	0.445478	0	0.911051	0.0698347	0	A	1	0	0	0	Tu
01	18	661.394	6.58336	0.596695	0	0.995375	0.0902177	0	A	1	0	0	0	Tu
01	19	639.808	5.42815	0.64911	0	0.848403	0.101454	0	A	1	0	0	0	Tu
01	20	689.675	8.85937	0.549697	0	1.28457	0.0797038	0	A	1	0	0	0	Tu
01	21	698.522	7.06639	1.2591	0	1.01162	0.180252	0	A	1	0	0	0	Tu
01	22	689.76	6.53336	1.8427	0	0.947193	0.26715	0	A	1	0	0	0	Tu
01	23	700.345	9.09558	2.20938	0	1.29873	0.31547	0	A	1	0	0	0	Tu
01	24	720.452	7.02853	1.96608	0	0.975572	0.272895	0	A	1	0	0	0	Tu
02	1	387.161	0.561856	0	0	0.145122	0	0	A	1	0	0	0	Tu
02	2	397.873	0.991462	0	0	0.249191	0	0	A	1	0	0	0	Tu
02	3	409.856	0.791858	0	0	0.193204	0	0	A	1	0	0	0	Tu
02	4	419.038	0.935894	0	0	0.223343	0	0	A	1	0	0	0	Tu
02	5	436.543	1.06856	0	0	0.244778	0	0	A	1	0	0	0	Tu
02	6	456.012	0.826715	0	0	0.181292	0	0	A	1	0	0	0	Tu
02	7	459.288	1.29854	0.00109885	0	0.282729	0.000239251	0	A	1	0	0	0	Tu
02	8	489.233	0.912573	0	0	0.186531	0	0	A	1	0	0	0	Tu
02	9	502.03	1.29477	0.00219397	0	0.257908	0.000437019	0	A	1	0	0	0	Tu
02	10	532.642	1.16212	0.953114	0	0.21818	0.178941	0	A	1	0	0	0	Tu
02	11	539.428	0.666835	1.01451	0	0.123619	0.188072	0	A	1	0	0	0	Tu
02	12	560.739	0.966084	0.93741	0	0.172288	0.167174	0	A	1	0	0	0	Tu
02	13	576.661	3.16233	0.878375	0	0.548386	0.152321	0	A	1	0	0	0	Tu
02	14	582.775	3.33308	1.02899	0	0.571933	0.176568	0	A	1	0	0	0	Tu
02	15	602.263	3.05432	1.01275	0	0.50714	0.168158	0	A	1	0	0	0	Tu
02	16	601.761	5.46488	0.244256	0	0.908148	0.0405902	0	A	1	0	0	0	Tu
02	17	597.43	2.54364	0.890806	0	0.425763	0.149106	0	A	1	0	0	0	Tu
02	18	623.757	4.98874	1.2954	0	0.799789	0.207678	0	A	1	0	0	0	Tu
02	19	611.935	2.78504	0.707947	0	0.45512	0.11569	0	A	1	0	0	0	Tu
02	20	634.513	4.54148	1.05073	0.240613	0.715743	0.165597	0.037921	A	1	0	0	0	Tu
02	21	677.785	3.51789	1.8483	0.816012	0.519027	0.272697	0.120394	A	1	0	0	0	Tu
02	22	700.107	2.55592	1.5593	0.991579	0.365076	0.222723	0.141633	A	1	0	0	0	Tu
02	23	683.639	4.48165	1.98296	0	0.655558	0.29006	0	A	1	0	0	0	Tu
02	24	686.478	5.81956	1.94672	0	0.847742	0.28358	0	A	1	0	0	0	Tu
03	1	383.528	0.249043	0	0	0.0649349	0	0	A	1	0	0	0	Tu
03	2	378.326	0	0	0	0	0	0	A	1	0	0	0	Tu
03	3	379.116	0	0	0	0	0	0	A	1	0	0	0	Tu
03	4	397.328	0.423693	0	0	0.106636	0	0	A	1	0	0	0	Tu
03	5	399.78	1.0767	0	0	0.269323	0	0	A	1	0	0	0	Tu
03	6	415.523	1.58554	0	0	0.381576	0	0	A	1	0	0	0	Tu
03	7	426.658	1.80069	0	0	0.422045	0	0	A	1	0	0	0	Tu
03	8	439.566	1.26375	0.000390966	0	0.287499	8.89436e-05	0	A	1	0	0	0	Tu
03	9	456.925	2.74431	0.343818	0	0.600604	0.075246	0	A	1	0	0	0	Tu
03	10	487.714	4.39957	0	0	0.90208	0	0	A	1	0	0	0	Tu
03	11	493.372	1.50162	0	0	0.304358	0	0	A	1	0	0	0	Tu
03	12	523.659	5.53504	0.000185586	0	1.05699	3.54402e-05	0	A	1	0	0	0	Tu
03	13	518.83	5.01086	0.65003	0	0.965801	0.125288	0	A	1	0	0	0	Tu
03	14	523.856	5.65666	0.146741	0	1.07981	0.0280116	0	A	1	0	0	0	Tu
03	15	533.021	8.35135	1.06617	0	1.5668	0.200025	0	A	1	0	0	0	Tu
03	16	549.352	7.82802	1.3721	0	1.42496	0.249767	0	A	1	0	0	0	Tu
03	17	573.461	11.485	1.35657	0	2.00276	0.236558	0	A	1	0	0	0	Tu
03	18	583.656	7.90446	0.870474	0	1.3543	0.149142	0	A	1	0	0	0	Tu
03	19	614.69	12.4218	1.48401	0	2.02082	0.241424	0	A	1	0	0	0	Tu
03	20	619.531	12.5809	3.69081	0	2.03071	0.595741	0	A	1	0	0	0	Tu
03	21	654.5	11.5644	2.0292	0	1.76691	0.310039	0	A	1	0	0	0	Tu
03	22	692.636	13.649	3.68526	0	1.97059	0.532062	0	A	1	0	0	0	Tu
03	23	680.521	14.1242	2.01451	0	2.07549	0.296024	0	A	1	0	0	0	Tu
03	24	698.783	14.9829	2.04625	0	2.14414	0.29283	0	A	1	0	0	0	Tu
04	1	406.933	0.00386161	0	0	0.000948954	0	0	A	1	0	0	0	Tu
04	2	397.204	0.595072	0	0	0.149815	0	0	A	1	0	0	0	Tu
04	3	415.326	0	0	0	0	0	0	A	1	0	0	0	Tu
04	4	417.334	0	0	0	0	0	0	A	1	0	0	0	Tu
04	5	428.976	0.908529	0	0	0.21179	0	0	A	1	0	0	0	Tu
04	6	442.144	0.834752	0	0	0.188796	0	0	A	1	0	0	0	Tu
04	7	456.357	0	0	0	0	0	0	A	1	0	0	0	Tu
04	8	474.924	0.948441	0	0	0.199704	0	0	A	1	0	0	0	Tu
04	9	489.988	0.893667	0	0	0.182386	0	0	A	1	0	0	0	Tu
04	10	515.543	0.864428	0	0	0.167673	0	0	A	1	0	0	0	Tu
04	11	514.84	0	0	0	0	0	0	A	1	0	0	0	Tu
04	12	534.407	0	0	0	0	0	0	A	1	0	0	0	Tu
04	13	547.348	0	0	0	0	0	0	A	1	0	0	0	Tu
04	14	563.583	0.956464	0	0	0.169711	0	0	A	1	0	0	0	Tu
04	15	578.561	1.14889	0	0	0.198578	0	0	A	1	0	0	0	Tu
04	16	590.852	0.685805	0	0	0.116071	0	0	A	1	0	0	0	Tu
04	17	592.643	0	0	0	0	0	0	A	1	0	0	0	Tu
04	18	613.662	1.7253	0	0	0.281148	0	0	A	1	0	0	0	Tu
04	19	629.323	0.10215	0	0	0.0162317	0	0	A	1	0	0	0	Tu
04	20	650.7	1.10353	0	0	0.169591	0	0	A	1	0	0	0	Tu
04	21	648.92	1.92447	0	0	0.296565	0	0	A	1	0	0	0	Tu
04	22	669.248	1.83911	0	0	0.274803	0	0	A	1	0	0	0	Tu
04	23	665.153	0.923883	0	0	0.138898	0	0	A	1	0	0	0	Tu
04	24	682.889	1.00341	0	0	0.146936	0	0	A	1	0	0	0	Tu
05	1	391.88	0.223536	0	0	0.0570419	0	0	A	1	0	0	0	Tu
05	2	367.521	0.098954	0	0	0.0269247	0	0	A	1	0	0	0	Tu
05	3	374.379	0.00782445	0	0	0.00208998	0	0	A	1	0	0	0	Tu
05	4	391.707	0.214713	0	0	0.0548148	0	0	A	1	0	0	0	Tu
05	5	410.514	0.2263	0	0	0.055126	0	0	A	1	0	0	0	Tu
05	6	398.313	0.325889	0	0	0.0818174	0	0	A	1	0	0	0	Tu
05	7	420.401	0.28474	0	0	0.0677305	0	0	A	1	0	0	0	Tu
05	8	440.691	1.09819	0	0	0.249198	0	0	A	1	0	0	0	Tu
05	9	466.415	0.806148	0	0	0.172839	0	0	A	1	0	0	0	Tu
05	10	474.741	1.47262	0.466153	0	0.310194	0.0981911	0	A	1	0	0	0	Tu
05	11	487.873	1.77627	0	0	0.364084	0	0	A	1	0	0	0	Tu
05	12	514.207	2.72621	0	0	0.530178	0	0	A	1	0	0	0	Tu
05	13	521.621	3.19624	0	0	0.612751	0	0	A	1	0	0	0	Tu
05	14	536.405	2.3482	0.733421	0	0.437766	0.136729	0	A	1	0	0	0	Tu
05	15	556.547	3.01498	0.0598959	0	0.541729	0.0107621	0	A	1	0	0	0	Tu
05	16	567.628	2.07155	0.935262	0	0.364949	0.164767	0	A	1	0	0	0	Tu
05	17	578.56	3.59691	0.000517641	0	0.621701	8.94707e-05	0	A	1	0	0	0	Tu
05	18	578.293	3.55846	0.817665	0	0.615339	0.141393	0	A	1	0	0	0	Tu
05	19	618.707	4.01549	0.843657	0.00127539	0.649013	0.136358	0.000206138	A	1	0	0	0	Tu
05	20	647.007	5.60238	1.23392	0.00481888	0.865891	0.190712	0.000744795	A	1	0	0	0	Tu
05	21	655.808	7.70425	0.936045	0	1.17477	0.142731	0	A	1	0	0	0	Tu
05	22	676.636	5.31538	0.730039	0	0.78556	0.107892	0	A	1	0	0	0	Tu
05	23	682.98	6.3333	1.66082	0	0.927303	0.243173	0	A	1	0	0	0	Tu
05	24	684.112	6.73266	2.00951	0	0.984147	0.29374	0	A	1	0	0	0	Tu
06	1	445.61	1.06525	0	0	0.239053	0	0	A	1	0	0	0	Tu
06	2	431.623	2.15054	0.34167	0	0.498245	0.0791594	0	A	1	0	0	0	Tu
06	3	449.833	2.68496	0	0	0.59688	0	0	A	1	0	0	0	Tu
06	4	463.591	3.61613	0	0	0.780027	0	0	A	1	0	0	0	Tu
06	5	477.36	2.86416	0	0	0.600001	0	0	A	1	0	0	0	Tu
06	6	490.249	2.84572	0	0	0.580464	0	0	A	1	0	0	0	Tu
06	7	518.324	3.11672	2.45605e-05	0	0.601307	4.73845e-06	0	A	1	0	0	0	Tu
06	8	517.304	2.8968	0	0	0.55998	0	0	A	1	0	0	0	Tu
06	9	551.512	2.91679	0	0	0.528871	0	0	A	1	0	0	0	Tu
06	10	562.278	4.43221	0	0	0.78826	0	0	A	1	0	0	0	Tu
06	11	581.373	4.25275	2.71851e-05	0	0.7315	4.67601e-06	0	A	1	0	0	0	Tu
06	12	601.304	3.28595	0.00140196	0	0.54647	0.000233153	0	A	1	0	0	0	Tu
06	13	614.584	5.59617	0	0	0.910563	0	0	A	1	0	0	0	Tu
06	14	625.235	5.41901	0.00128331	0	0.866716	0.000205253	0	A	1	0	0	0	Tu
06	15	625.238	6.0381	0	0	0.965728	0	0	A	1	0	0	0	Tu
06	16	640.99	5.04664	0.655594	0	0.787319	0.102278	0	A	1	0	0	0	Tu
06	17	636.059	4.62269	0.109831	0	0.726771	0.0172674	0	A	1	0	0	0	Tu
06	18	659.894	7.92015	0.721702	0	1.20022	0.109366	0	A	1	0	0	0	Tu
06	19	665.982	7.08823	0.178067	0	1.06433	0.0267375	0	A	1	0	0	0	Tu
06	20	678.944	7.13433	0.18515	0	1.0508	0.0272702	0	A	1	0	0	0	Tu
06	21	691.91	8.93011	0.508067	0	1.29065	0.0734296	0	A	1	0	0	0	Tu
06	22	690.089	7.0263	1.89811	0.749073	1.01817	0.275054	0.108547	A	1	0	0	0	Tu
06	23	690.077	6.67593	2.39939	0	0.967419	0.347699	0	A	1	0	0	0	Tu
06	24	708.19	8.62708	2.78148	0.810437	1.21819	0.392759	0.114438	A	1	0	0	0	Tu
07	1	470.829	0.940767	0	0	0.199811	0	0	A	1	0	0	0	Tu
07	2	477.216	0.756135	0	0	0.158447	0	0	A	1	0	0	0	Tu
07	3	494.478	1.13842	0	0	0.230228	0	0	A	1	0	0	0	Tu
07	4	497.605	1.0138	0	0	0.203737	0	0	A	1	0	0	0	Tu
07	5	522.593	0.693722	0	0	0.132746	0	0	A	1	0	0	0	Tu
07	6	539.347	0.723026	0	0	0.134056	0	0	A	1	0	0	0	Tu
07	7	543.813	0.115044	0	0	0.0211551	0	0	A	1	0	0	0	Tu
07	8	565.318	0.132057	0	0	0.0233598	0	0	A	1	0	0	0	Tu
07	9	580.384	0.593369	0	0	0.102237	0	0	A	1	0	0	0	Tu
07	10	602.215	1.28533	0	0	0.213434	0	0	A	1	0	0	0	Tu
07	11	621.136	1.66656	0	0	0.268309	0	0	A	1	0	0	0	Tu
07	12	635.04	1.68359	0.499647	0	0.265116	0.0786796	0	A	1	0	0	0	Tu
07	13	645.935	1.03917	0	0	0.160878	0	0	A	1	0	0	0	Tu
07	14	652.482	1.97597	0.53187	0	0.302838	0.0815149	0	A	1	0	0	0	Tu
07	15	659.332	2.2139	0	0	0.335779	0	0	A	1	0	0	0	Tu
07	16	653.647	1.49268	0	0	0.228363	0	0	A	1	0	0	0	Tu
07	17	687.569	0.900709	0	0	0.130999	0	0	A	1	0	0	0	Tu
07	18	719.4	0.919406	0	0	0.127802	0	0	A	1	0	0	0	Tu
07	19	730.243	1.75109	0	0	0.239795	0	0	A	1	0	0	0	Tu
07	20	718.401	1.49795	0	0	0.208511	0	0	A	1	0	0	0	Tu
07	21	709.191	2.29013	0.416908	0	0.322921	0.0587864	0	A	1	0	0	0	Tu
07	22	744.856	2.64141	0.709787	0	0.35462	0.0952919	0	A	1	0	0	0	Tu
07	23	741.518	2.17723	0.585056	0	0.293618	0.0788998	0	A	1	0	0	0	Tu
07	24	755.148	2.20495	0	0	0.291989	0	0	A	1	0	0	0	Tu
08	1	332.584	0.000288025	0	0	8.66021e-05	0	0	A	1	0	0	0	Tu
08	2	309.296	0	0	0	0	0	0	A	1	0	0	0	Tu
08	3	325.089	0.657834	0	0	0.202355	0	0	A	1	0	0	0	Tu
08	4	342.946	0.571493	0	0	0.166642	0	0	A	1	0	0	0	Tu
08	5	356.525	0.965512	0	0	0.270812	0	0	A	1	0	0	0	Tu
08	6	371.125	0.370506	0	0	0.0998331	0	0	A	1	0	0	0	Tu
08	7	384.991	0.74611	0	0	0.193799	0	0	A	1	0	0	0	Tu
08	8	399.559	0.946065	0	0	0.236777	0	0	A	1	0	0	0	Tu
08	9	415.206	1.75742	0	0	0.423265	0	0	A	1	0	0	0	Tu
08	10	438.069	1.95011	0	0	0.44516	0	0	A	1	0	0	0	Tu
08	11	447.55	1.45534	0	0	0.325179	0	0	A	1	0	0	0	Tu
08	12	461.873	1.81796	0.858251	0	0.393606	0.185819	0	A	1	0	0	0	Tu
08	13	468.711	2.03976	0.823199	0	0.435184	0.17563	0	A	1	0	0	0	Tu
08	14	484.686	2.39352	1.02178	0	0.493829	0.210813	0	A	1	0	0	0	Tu
08	15	476.72	3.31596	1.00382	0	0.695579	0.210568	0	A	1	0	0	0	Tu
08	16	504.66	4.40847	0.971445	0	0.873553	0.192495	0	A	1	0	0	0	Tu
08	17	522.081	2.81603	0	0	0.539385	0	0	A	1	0	0	0	Tu
08	18	535.825	4.44002	0.88027	0	0.828632	0.164283	0	A	1	0	0	0	Tu
08	19	542.479	4.9046	1.31059	0	0.904109	0.241593	0	A	1	0	0	0	Tu
08	20	577.17	7.31221	1.7948	0	1.26691	0.310966	0	A	1	0	0	0	Tu
08	21	572.821	7.3156	0.889015	0	1.27712	0.1552	0	A	1	0	0	0	Tu
08	22	582.695	7.50746	1.15189	0	1.2884	0.197684	0	A	1	0	0	0	Tu
08	23	596.722	8.54376	3.13411	0	1.43178	0.525222	0	A	1	0	0	0	Tu
08	24	604.665	7.79739	2.96879	0	1.28954	0.490981	0	A	1	0	0	0	Tu
09	1	378.453	0	0	0	0	0	0	A	1	0	0	0	Tu
09	2	376.3	0.387794	0	0	0.103054	0	0	A	1	0	0	0	Tu
09	3	393.771	0.557663	0	0	0.141621	0	0	A	1	0	0	0	Tu
09	4	399.032	0	0	0	0	0	0	A	1	0	0	0	Tu
09	5	429.516	0.451172	0	0	0.105042	0	0	A	1	0	0	0	Tu
09	6	433.654	0.00012508	0	0	2.88432e-05	0	0	A	1	0	0	0	Tu
09	7	446.292	1.08755	0	0	0.243685	0	0	A	1	0	0	0	Tu
09	8	462.971	1.94044e-05	0	0	4.19129e-06	0	0	A	1	0	0	0	Tu
09	9	482.696	0	0	0	0	0	0	A	1	0	0	0	Tu
09	10	508.28	0	0	0	0	0	0	A	1	0	0	0	Tu
09	11	528.77	1.84817	0	0	0.349523	0	0	A	1	0	0	0	Tu
09	12	537.446	0.868448	0	0	0.161588	0	0	A	1	0	0	0	Tu
09	13	554.167	0.776496	0	0	0.14012	0	0	A	1	0	0	0	Tu
09	14	565.611	0.969829	0	0	0.171466	0	0	A	1	0	0	0	Tu
09	15	589.062	1.89939	0	0	0.322444	0	0	A	1	0	0	0	Tu
09	16	601.564	1.08665	0	0	0.180638	0	0	A	1	0	0	0	Tu
09	17	606.789	2.7616	0	0	0.455117	0	0	A	1	0	0	0	Tu
09	18	628.223	1.25487	0	0	0.199749	0	0	A	1	0	0	0	Tu
09	19	642.402	4.52759	0	0	0.704791	0	0	A	1	0	0	0	Tu
09	20	651.733	3.71994	0	0	0.570776	0	0	A	1	0	0	0	Tu
09	21	654.31	4.14537	0	0	0.633548	0	0	A	1	0	0	0	Tu
09	22	669.79	5.31751	0	0	0.793907	0	0	A	1	0	0	0	Tu
09	23	690.476	4.61066	0	0	0.66775	0	0	A	1	0	0	0	Tu
09	24	682.337	6.03965	0	0	0.885141	0	0	A	1	0	0	0	Tu
10	1	415.199	0	0	0	0	0	0	A	1	0	0	0	Tu
10	2	422.395	0.392209	0.392209	0	0.0928537	0.0928537	0	A	1	0	0	0	Tu
10	3	437.135	0.364476	0	0	0.0833784	0	0	A	1	0	0	0	Tu
10	4	450.244	0.309731	0	0	0.0687918	0	0	A	1	0	0	0	Tu
10	5	468.616	0	0	0	0	0	0	A	1	0	0	0	Tu
10	6	486.707	0.386912	0	0	0.0794959	0	0	A	1	0	0	0	Tu
10	7	507.877	0	0	0	0	0	0	A	1	0	0	0	Tu
10	8	507.252	1.40209	0	0	0.276408	0	0	A	1	0	0	0	Tu
10	9	538.915	1.979	0	0	0.367219	0	0	A	1	0	0	0	Tu
10	10	546.922	1.49107	0.00338251	0	0.27263	0.000618463	0	A	1	0	0	0	Tu
10	11	561.456	2.34	0	0	0.416773	0	0	A	1	0	0	0	Tu
10	12	591.052	4.79406	0	0	0.811105	0	0	A	1	0	0	0	Tu
10	13	597.22	3.55013	0	0	0.594442	0	0	A	1	0	0	0	Tu
10	14	601.47	3.40342	0.000168227	0	0.565851	2.79693e-05	0	A	1	0	0	0	Tu
10	15	623.302	3.56148	0	0	0.571389	0	0	A	1	0	0	0	Tu
10	16	639.996	5.30115	0	0	0.82831	0	0	A	1	0	0	0	Tu
10	17	661.877	4.20052	0.172291	0	0.634637	0.0260306	0	A	1	0	0	0	Tu
10	18	663.342	2.69563	0.709051	0	0.406371	0.106891	0	A	1	0	0	0	Tu
10	19	692.847	4.84525	0.785431	0	0.699324	0.113363	0	A	1	0	0	0	Tu
10	20	702.821	5.97678	0.575018	0	0.850399	0.0818158	0	A	1	0	0	0	Tu
10	21	711.562	5.43137	0.696545	0	0.763302	0.0978896	0	A	1	0	0	0	Tu
10	22	700.567	4.31982	0.526657	0	0.616618	0.0751757	0	A	1	0	0	0	Tu
10	23	707.677	4.22092	0.756548	0	0.596447	0.106906	0	A	1	0	0	0	Tu
10	24	719.288	4.4958	0.94146	0	0.625034	0.130888	0	A	1	0	0	0	Tu
01	1	369.788	0.000290695	0	0	7.86112e-05	0	0	A	2	0	5	0	Tu
01	2	370.883	0.251504	0	0	0.0678121	0	0	A	2	0	5	0	Tu
01	3	400.438	0	0	0	0	0	0	A	2	0	5	0	Tu
01	4	407.344	0.783535	0	0	0.192352	0	0	A	2	0	5	0	Tu
01	5	411.663	0	0	0	0	0	0	A	2	0	5	0	Tu
01	6	441.041	0	0	0	0	0	0	A	2	0	5	0	Tu
01	7	452.083	0.178401	0	0	0.039462	0	0	A	2	0	5	0	Tu
01	8	465.646	3.10693	0	0	0.667229	0	0	A	2	0	5	0	Tu
01	9	455.244	4.60295	1.01227e-05	0	1.01109	2.22358e-06	0	A	2	0	5	0	Tu
01	10	466.723	7.49714	2.1128	0	1.60634	0.452689	0	A	2	0	5	0	Tu
01	11	465.535	7.99975	3.34489	0	1.7184	0.718504	0	A	2	0	5	0	Tu
01	12	478.418	10.7593	3.49743	0	2.24894	0.73104	0	A	2	0	5	0	Tu
01	13	484.877	11.8737	3.40124	0	2.44881	0.701463	0	A	2	0	5	0	Tu
01	14	497.578	10.3855	4.09573	0	2.08722	0.823134	0	A	2	0	5	0	Tu
01	15	507.198	13.3838	4.98379	0	2.63877	0.982613	0	A	2	0	5	0	Tu
01	16	499.347	12.349	5.44858	0.199502	2.47303	1.09114	0.0399526	A	2	0	5	0	Tu
01	17	501.671	16.6295	5.57923	1.01299	3.31482	1.11213	0.201924	A	2	0	5	0	Tu
01	18	484.139	12.8929	6.76995	0.786371	2.66305	1.39835	0.162427	A	2	0	5	0	Tu
01	19	509.876	14.018	6.0063	0	2.74929	1.17799	0	A	2	0	5	0	Tu
01	20	519.829	15.413	6.20793	0	2.96501	1.19422	0	A	2	0	5	0	Tu
01	21	530.345	12.3429	6.21894	0	2.32733	1.17262	0	A	2	0	5	0	Tu
01	22	531.838	13.0406	6.89803	0.961189	2.45198	1.29702	0.18073	A	2	0	5	0	Tu
01	23	547.18	14.851	8.36266	1.28622	2.7141	1.52832	0.235064	A	2	0	5	0	Tu
01	24	556.958	18.2814	7.27065	0	3.28237	1.30542	0	A	2	0	5	0	Tu
02	1	186.402	0	0	0	0	0	0	A	2	0	5	0	Tu
02	2	179.583	0	0	0	0	0	0	A	2	0	5	0	Tu
02	3	208.181	0.55211	0	0	0.265207	0	0	A	2	0	5	0	Tu
02	4	224.342	0.837823	0	0	0.373458	0	0	A	2	0	5	0	Tu
02	5	234.112	0.985199	0	0	0.420824	0	0	A	2	0	5	0	Tu
02	6	239.503	0.870351	0	0	0.363399	0	0	A	2	0	5	0	Tu
02	7	263.072	0.408261	0	0	0.15519	0	0	A	2	0	5	0	Tu
[truncated: 3,209 more rows]

## Sheet: KEY
Supplementary table 1 (ST1) columns
Group	experimental or control group
FoV	field of view
Date_time	date and time the image was taken
Order	time factor within the group
Cells	the number of cells predicted on the image
Red_cells	the number of "red" cells (with red signal intensity >= 30) predicted on the image
Red_cells_%	the percentage of "red" cells (with red signal intensity >= 30) detected on the image
Supplementary table 1 (ST1) columns
FoV	field of view
Order	time factor within the experimental (or control) group
Cells	the number of cells predicted on the image
Red intensity >= 30	the number of "red" cells (with red signal intensity >= 30) predicted on the image
Red intensity >= 50	the number of "red" cells (with red signal intensity >= 50) predicted on the image
Red intensity >= 100	the number of "red" cells (with red signal intensity >= 100) predicted on the image
Red_30_%	the percentage of "red" cells (with red signal intensity >= 30) predicted on the image
Red_50_%	the percentage of "red" cells (with red signal intensity >= 50) predicted on the image
Red_100_%	the percentage of "red" cells (with red signal intensity >= 100) predicted on the image
Group	experimental or control group
Option	additional label of experimental or control group
Intron	presence (1) or absence (0) of intron - it is present in experimental group of cells and is lacking in positive controls
Tunicamycin	tunicamycin concentration
DMSO	DMSO concentration
Label	the label of experimental series (RFP+ - positive controls, Tu - tunicamycin concentration evaluation, DMSO - DMSO concentration evaluation)

## Sheet: RPC to cellcounter API
Example of JSON-RPC call to http://cellcounter.nprog.ru/api
curl -v http://cellcounter.nprog.ru/api -d @count_cells.json --header "Content-Type: application/json"
count_cells.json file content:
{
"id": 1,
"jsonrpc": "2.0",
"method": "count_red_cells",
"params": {
"image": "Base64_string",
"red_intensity_lower": 100
}
}
Where Base64_string is the string representation of your image file.
Image could be encoded as Base64 string either programmatically or with dedicated web-services
Programmatical encoding example with Python:
import base64
with open("your_image_file", "rb") as image_file:
	Base64_string = base64.b64encode(image_file.read())
